# Supplementary material for: [N,N′-Bis(3-meth­oxy-2-oxidobenzyl­idene)ethyl­enediammonium-κ4 O,O′,O′′,O′′′]tris­(nitrato-κ2 O,O′)dysprosium(III)
Source: Acta Crystallogr Sect E Struct Rep Online. 2009 Nov 14;65(Pt 12):m1585. doi: 10.1107/S1600536809047436 (PMC2972125; doi:10.1107/S1600536809047436)
Supplement: Supplementary file 1 [file e-65-m1585-sup1.cif]

##############################################################################
###                                                                        ###
###        Electronic paper (Acta Crystallographica Section E)             ###
###                                                                        ###
##############################################################################
#                                                                            #
# This CIF contains the data in a paper accepted for publication in Acta     #
# Crystallographica Section E. It conforms to the requirements of Notes      #
# for Authors for Section E, and has been peer reviewed under the auspices   #
# of the IUCr Commission on Journals.                                        #
#                                                                            #
# Full details of the Crystallographic Information File format               #
# are given in the paper "The Crystallographic Information File (CIF):       #
# a New Standard Archive File for Crystallography" by S. R. Hall, F. H.      #
# Allen and I. D. Brown [Acta Cryst. (1991), A47, 655-685].                  #
#                                                                            #
# The current version of the core CIF dictionary is obtainable from          #
# ftp://ftp.iucr.org/pub/cif_core.dic. The current version number is 2.4.    #
#                                                                            #
# Software is freely available for graphical display of the structure(s) in  #
# this CIF.  For information consult the CIF home page http://www.iucr.org/  #
# cif/home.html                                                              #
#                                                                            #
# This file may be used for bona fide research purposes within the           #
# scientific community so long as proper attribution is given to the journal # 
# article from which it was obtained.                                        #
#                                                                            #
##############################################################################
                                             
data_global
_journal_date_recd_electronic     2009-10-27
_journal_date_accepted     2009-11-10
_journal_name_full     'Acta Crystallographica, Section E'
_journal_year     2009
_journal_volume     65
_journal_issue     12
_journal_page_first     m1585
_journal_page_last     m1585
_journal_paper_category     QM
_journal_coeditor_code     RZ2383
_publ_contact_author_name     'Yan, Peng-Fei'
_publ_contact_author_address
;
School of Chemistry and Materials Science
Heilongjiang University
Harbin 150080
People's Republic of China
;
_publ_contact_author_email     yanpf@vip.sina.com
_publ_contact_author_fax     '86 451 8660 8042'
_publ_contact_author_phone     '86 451 8660 8042'
_publ_section_title
;\
[<i>N</i>,<i>N</i>'-Bis(3-methoxy-2-oxidobenzylidene)ethylenediammonium-\
\k^4^<i>O</i>,<i>O</i>',<i>O</i>'',<i>O</i>''']tris(nitrato-\k^2^<i>O</i>,\
<i>O</i>')dysprosium(III)
;
loop_
    _publ_author_name
    _publ_author_address
    'Gao, Ting'
;
School of Chemistry and Materials Science
Heilongjiang University
Harbin 150080
People's Republic of China
;
    'Li, Guang-Ming'
;
School of Chemistry and Materials Science
Heilongjiang University
Harbin 150080
People's Republic of China
;
    'Gao, Po'
;
School of Chemistry and Materials Science
Heilongjiang University
Harbin 150080
People's Republic of China
;
    'Yan, Peng-Fei'
;
School of Chemistry and Materials Science
Heilongjiang University
Harbin 150080
People's Republic of China
;
    'Hou, Guang-Feng'
;
School of Chemistry and Materials Science
Heilongjiang University
Harbin 150080
People's Republic of China
;
data_I
_chemical_name_systematic
;\
[<i>N</i>,<i>N</i>'-Bis(3-methoxy-2-oxidobenzylidene)ethylenediammonium-
\k^4^<i>O</i>,<i>O</i>',<i>O</i>'',<i>O</i>''']tris(nitrato-
\k^2^<i>O</i>,<i>O</i>')dysprosium(III)
;
_chemical_name_common     ?
_chemical_formula_moiety     'C18 H20 Dy N5 O13'
_chemical_formula_sum     'C18 H20 Dy N5 O13'
_chemical_formula_iupac     '[Dy (N O3)3 (C18 H20 N2 O4)]'
_chemical_formula_weight     676.89
_chemical_melting_point     ?
_symmetry_cell_setting     Monoclinic
_symmetry_space_group_name_H-M     'P 21/n'
_symmetry_space_group_name_Hall     '-P 2yn'
loop_
    _symmetry_equiv_pos_as_xyz
    'x, y, z'
    '-x+1/2, y+1/2, -z+1/2'
    '-x, -y, -z'
    'x-1/2, -y-1/2, z-1/2'
_cell_length_a     14.126(5)
_cell_length_b     11.860(4)
_cell_length_c     14.628(4)
_cell_angle_alpha     90.00
_cell_angle_beta     104.302(12)
_cell_angle_gamma     90.00
_cell_volume     2374.7(13)
_cell_formula_units_Z     4
_cell_measurement_reflns_used     20034
_cell_measurement_theta_min     6.70
_cell_measurement_theta_max     55.02
_cell_measurement_temperature     291(2)
_exptl_crystal_description     block
_exptl_crystal_colour     brown
_exptl_crystal_size_max     0.29
_exptl_crystal_size_mid     0.28
_exptl_crystal_size_min     0.24
_exptl_crystal_density_diffrn     1.893
_exptl_crystal_density_meas     ?
_exptl_crystal_density_method     'not measured'
_exptl_crystal_F_000     1332
_exptl_absorpt_coefficient_mu     3.224
_exptl_absorpt_correction_type     multi-scan
_exptl_absorpt_process_details     '(ABSCOR; Higashi, 1995)'
_exptl_absorpt_correction_T_min     0.4539
_exptl_absorpt_correction_T_max     0.5129
_exptl_special_details
;
;
_diffrn_ambient_temperature     291(2)
_diffrn_radiation_type     MoK\a
_diffrn_radiation_wavelength     0.71073
_diffrn_radiation_source     'fine-focus sealed tube'
_diffrn_radiation_monochromator     graphite
_diffrn_measurement_device_type     'Rigaku R-AXIS RAPID'
_diffrn_measurement_method     \w
_diffrn_detector_area_resol_mean     ?
_diffrn_reflns_number     22587
_diffrn_reflns_av_R_equivalents     0.0214
_diffrn_reflns_av_sigmaI/netI     0.0173
_diffrn_reflns_theta_min     3.35
_diffrn_reflns_theta_max     27.48
_diffrn_reflns_theta_full     27.48
_diffrn_measured_fraction_theta_max     0.998
_diffrn_measured_fraction_theta_full     0.998
_diffrn_reflns_limit_h_min     -18
_diffrn_reflns_limit_h_max     18
_diffrn_reflns_limit_k_min     -15
_diffrn_reflns_limit_k_max     15
_diffrn_reflns_limit_l_min     -18
_diffrn_reflns_limit_l_max     18
_diffrn_standards_number     0
_diffrn_standards_interval_count     0
_diffrn_standards_interval_time     0
_diffrn_standards_decay_%     0
_refine_special_details
;
Refinement of <i>F</i>^2^ against ALL reflections. The weighted <i>R</i>-factor
<i>wR</i> and goodness of fit <i>S</i> are based on <i>F</i>^2^, conventional
<i>R</i>-factors <i>R</i> are based on <i>F</i>, with <i>F</i> set to zero for
negative <i>F</i>^2^. The threshold expression of <i>F</i>^2^ >
\s(<i>F</i>^2^) is used only for calculating <i>R</i>-factors(gt) <i>etc</i>.
and is not relevant to the choice of reflections for refinement.
<i>R</i>-factors based on <i>F</i>^2^ are statistically about twice as large
as those based on <i>F</i>, and <i>R</i>- factors based on ALL data will be
even larger.
;
_reflns_number_total     5430
_reflns_number_gt     4850
_reflns_threshold_expression     I>2\s(I)
_refine_ls_structure_factor_coef     Fsqd
_refine_ls_matrix_type     full
_refine_ls_R_factor_all     0.0237
_refine_ls_R_factor_gt     0.0196
_refine_ls_wR_factor_gt     0.0428
_refine_ls_wR_factor_ref     0.0451
_refine_ls_goodness_of_fit_ref     1.104
_refine_ls_restrained_S_all     1.146
_refine_ls_number_reflns     5430
_refine_ls_number_parameters     344
_refine_ls_number_restraints     14
_refine_ls_hydrogen_treatment     mixed
_refine_ls_weighting_scheme     calc
_refine_ls_weighting_details
         'calc w=1/[\s^2^(Fo^2^)+(0.0164P)^2^+1.5062P] where P=(Fo^2^+2Fc^2^)/3'
_atom_sites_solution_hydrogens     geom
_atom_sites_solution_primary     direct
_atom_sites_solution_secondary     difmap
_refine_ls_shift/su_max     0.002
_refine_ls_shift/su_mean     0.000
_refine_diff_density_max     0.411
_refine_diff_density_min     -0.538
_refine_ls_extinction_method     none
_refine_ls_extinction_coef     ?
loop_
    _atom_type_symbol
    _atom_type_description
    _atom_type_scat_dispersion_real
    _atom_type_scat_dispersion_imag
    _atom_type_scat_source
    'C' 'C' 0.0033 0.0016
                         'International Tables Vol C Tables 4.2.6.8 and 6.1.1.4'
    'H' 'H' 0.0000 0.0000
                         'International Tables Vol C Tables 4.2.6.8 and 6.1.1.4'
    'N' 'N' 0.0061 0.0033
                         'International Tables Vol C Tables 4.2.6.8 and 6.1.1.4'
    'O' 'O' 0.0106 0.0060
                         'International Tables Vol C Tables 4.2.6.8 and 6.1.1.4'
    'Dy' 'Dy' -0.1892 4.4098
                         'International Tables Vol C Tables 4.2.6.8 and 6.1.1.4'
_computing_data_collection     'RAPID-AUTO (Rigaku, 1998)'
_computing_cell_refinement     'RAPID-AUTO (Rigaku, 1998)'
_computing_data_reduction     'CrystalStructure (Rigaku/MSC, 2002)'
_computing_structure_solution     'SHELXS97 (Sheldrick, 2008)'
_computing_structure_refinement     'SHELXL97 (Sheldrick, 2008)'
_computing_molecular_graphics     'SHELXTL (Sheldrick, 2008)'
_computing_publication_material     'SHELXL97 (Sheldrick, 2008)'
loop_
    _atom_site_type_symbol
    _atom_site_label
    _atom_site_fract_x
    _atom_site_fract_y
    _atom_site_fract_z
    _atom_site_U_iso_or_equiv
    _atom_site_adp_type
    _atom_site_calc_flag
    _atom_site_refinement_flags
    _atom_site_occupancy
    _atom_site_disorder_assembly
    _atom_site_disorder_group
    C C1 0.29349(17) 0.18407(19) 0.20773(16) 0.0338(5) Uani d . 1 . .
    C C2 0.28896(19) 0.1407(2) 0.11666(17) 0.0384(5) Uani d . 1 . .
    C C3 0.2045(2) 0.0947(2) 0.06330(19) 0.0488(7) Uani d . 1 . .
    H H3 0.2018 0.0683 0.0028 0.059 Uiso calc R 1 . .
    C C4 0.1218(2) 0.0874(3) 0.1004(2) 0.0542(7) Uani d . 1 . .
    H H4 0.0646 0.0553 0.0643 0.065 Uiso calc R 1 . .
    C C5 0.12392(19) 0.1264(2) 0.1879(2) 0.0469(6) Uani d . 1 . .
    H H5 0.0687 0.1201 0.2114 0.056 Uiso calc R 1 . .
    C C6 0.20936(17) 0.1765(2) 0.24346(17) 0.0362(5) Uani d . 1 . .
    C C7 0.21298(18) 0.2144(2) 0.33610(18) 0.0385(5) Uani d . 1 . .
    H H7 0.1585 0.2031 0.3600 0.046 Uiso calc R 1 . .
    C C8 0.3034(2) 0.2907(2) 0.48885(18) 0.0452(6) Uani d . 1 . .
    H H8A 0.2405 0.3002 0.5034 0.054 Uiso calc R 1 . .
    H H8B 0.3391 0.3610 0.5028 0.054 Uiso calc R 1 . .
    C C9 0.3598(2) 0.1974(2) 0.54950(18) 0.0463(6) Uani d . 1 . .
    H H9A 0.3735 0.2192 0.6154 0.056 Uiso calc R 1 . .
    H H9B 0.3205 0.1294 0.5415 0.056 Uiso calc R 1 . .
    C C10 0.5321(2) 0.1420(2) 0.57900(17) 0.0407(6) Uani d . 1 . .
    H H10 0.5346 0.1328 0.6427 0.049 Uiso calc R 1 . .
    C C11 0.61751(19) 0.1191(2) 0.54777(16) 0.0377(5) Uani d . 1 . .
    C C12 0.7035(2) 0.0798(2) 0.61169(19) 0.0469(6) Uani d . 1 . .
    H H12 0.7033 0.0664 0.6743 0.056 Uiso calc R 1 . .
    C C13 0.7860(2) 0.0617(2) 0.5824(2) 0.0495(7) Uani d . 1 . .
    H H13 0.8424 0.0375 0.6253 0.059 Uiso calc R 1 . .
    C C14 0.78698(19) 0.0792(2) 0.4876(2) 0.0452(6) Uani d . 1 . .
    H H14 0.8440 0.0666 0.4682 0.054 Uiso calc R 1 . .
    C C15 0.70435(19) 0.1145(2) 0.42392(17) 0.0393(5) Uani d . 1 . .
    C C16 0.61780(18) 0.1388(2) 0.45268(16) 0.0364(5) Uani d . 1 . .
    C C17 0.7761(3) 0.1084(4) 0.2912(3) 0.0785(11) Uani d . 1 . .
    H H17A 0.8281 0.1592 0.3194 0.118 Uiso calc R 1 . .
    H H17B 0.7584 0.1192 0.2241 0.118 Uiso calc R 1 . .
    H H17C 0.7975 0.0321 0.3052 0.118 Uiso calc R 1 . .
    C C18 0.3786(3) 0.1133(3) -0.00104(19) 0.0633(9) Uani d . 1 . .
    H H18A 0.3646 0.0340 -0.0063 0.095 Uiso calc R 1 . .
    H H18B 0.4423 0.1268 -0.0109 0.095 Uiso calc R 1 . .
    H H18C 0.3307 0.1534 -0.0477 0.095 Uiso calc R 1 . .
    Dy Dy1 0.527482(8) 0.207652(10) 0.234090(7) 0.03310(4) Uani d . 1 . .
    H H1 0.3368(15) 0.274(2) 0.3653(19) 0.049(8) Uiso d D 1 . .
    H H2 0.452(2) 0.180(2) 0.4658(9) 0.050(8) Uiso d D 1 . .
    N N1 0.28886(15) 0.26398(19) 0.38914(15) 0.0389(5) Uani d D 1 . .
    N N2 0.45122(17) 0.1750(2) 0.52358(14) 0.0418(5) Uani d D 1 . .
    N N3 0.5162(2) -0.0351(2) 0.19797(19) 0.0643(7) Uani d . 1 . .
    N N4 0.57521(19) 0.3122(2) 0.07175(16) 0.0477(6) Uani d . 1 . .
    N N5 0.58626(16) 0.42878(19) 0.31539(14) 0.0412(5) Uani d . 1 . .
    O O1 0.37477(11) 0.22948(15) 0.25585(11) 0.0371(4) Uani d . 1 . .
    O O2 0.37584(14) 0.15168(17) 0.09135(12) 0.0464(4) Uani d . 1 . .
    O O3 0.54183(13) 0.17845(18) 0.39131(12) 0.0480(5) Uani d . 1 . .
    O O4 0.69309(13) 0.13026(18) 0.32846(12) 0.0483(5) Uani d . 1 . .
    O O5 0.47264(19) 0.01237(19) 0.25317(15) 0.0697(7) Uani d . 1 . .
    O O6 0.5109(3) -0.1369(2) 0.1860(2) 0.1026(10) Uani d U 1 . .
    O O7 0.56475(17) 0.02863(18) 0.15829(15) 0.0586(5) Uani d . 1 . .
    O O8 0.62384(19) 0.2322(2) 0.11513(17) 0.0684(7) Uani d . 1 . .
    O O9 0.5925(2) 0.3528(2) 0.00129(17) 0.0767(7) Uani d U 1 . .
    O O10 0.50641(15) 0.3465(2) 0.10457(15) 0.0591(5) Uani d . 1 . .
    O O11 0.49884(14) 0.39756(17) 0.29500(16) 0.0531(5) Uani d . 1 . .
    O O12 0.61122(16) 0.52094(17) 0.35117(14) 0.0565(5) Uani d . 1 . .
    O O13 0.64723(13) 0.35980(17) 0.29731(15) 0.0532(5) Uani d . 1 . .
loop_
    _atom_site_aniso_label
    _atom_site_aniso_U_11
    _atom_site_aniso_U_22
    _atom_site_aniso_U_33
    _atom_site_aniso_U_12
    _atom_site_aniso_U_13
    _atom_site_aniso_U_23
    C1 0.0348(11) 0.0314(11) 0.0346(11) -0.0017(9) 0.0074(9) 0.0008(9)
    C2 0.0440(13) 0.0367(13) 0.0341(11) -0.0039(11) 0.0091(10) -0.0033(10)
    C3 0.0588(17) 0.0428(14) 0.0395(13) -0.0086(13) 0.0020(12) -0.0061(11)
    C4 0.0464(15) 0.0521(16) 0.0559(16) -0.0168(13) -0.0027(13) -0.0037(14)
    C5 0.0362(13) 0.0471(15) 0.0557(16) -0.0084(12) 0.0084(12) 0.0055(13)
    C6 0.0327(11) 0.0353(12) 0.0406(12) -0.0043(9) 0.0091(10) 0.0028(10)
    C7 0.0349(12) 0.0386(12) 0.0460(13) -0.0003(10) 0.0176(10) 0.0031(11)
    C8 0.0478(14) 0.0504(15) 0.0433(13) -0.0048(12) 0.0225(11) -0.0145(12)
    C9 0.0492(14) 0.0586(17) 0.0376(12) -0.0106(13) 0.0231(11) -0.0047(12)
    C10 0.0553(15) 0.0370(13) 0.0310(11) -0.0091(11) 0.0128(11) 0.0011(10)
    C11 0.0473(13) 0.0319(12) 0.0323(11) -0.0022(10) 0.0069(10) 0.0017(10)
    C12 0.0585(17) 0.0394(14) 0.0372(13) -0.0020(12) 0.0014(12) 0.0035(11)
    C13 0.0491(15) 0.0404(14) 0.0510(15) 0.0051(12) -0.0028(12) 0.0060(12)
    C14 0.0400(13) 0.0362(13) 0.0584(16) 0.0049(11) 0.0103(12) 0.0013(12)
    C15 0.0442(13) 0.0342(12) 0.0397(12) 0.0047(11) 0.0109(11) 0.0004(10)
    C16 0.0394(12) 0.0353(12) 0.0339(11) 0.0025(10) 0.0077(10) 0.0001(10)
    C17 0.060(2) 0.118(3) 0.069(2) 0.037(2) 0.0370(17) 0.013(2)
    C18 0.077(2) 0.082(2) 0.0358(14) 0.0003(18) 0.0229(14) -0.0122(15)
    Dy1 0.03516(6) 0.03925(7) 0.02910(6) 0.00211(5) 0.01592(4) -0.00037(5)
    N1 0.0366(11) 0.0468(12) 0.0382(11) -0.0022(9) 0.0185(9) -0.0047(9)
    N2 0.0471(12) 0.0519(13) 0.0294(10) -0.0044(10) 0.0153(9) -0.0019(9)
    N3 0.102(2) 0.0461(14) 0.0522(14) 0.0068(15) 0.0325(15) -0.0015(12)
    N4 0.0601(14) 0.0470(13) 0.0439(12) -0.0118(11) 0.0278(11) -0.0022(10)
    N5 0.0432(12) 0.0462(12) 0.0361(10) -0.0041(10) 0.0136(9) -0.0033(9)
    O1 0.0298(8) 0.0492(10) 0.0333(8) -0.0072(7) 0.0097(7) -0.0093(7)
    O2 0.0515(11) 0.0581(12) 0.0320(8) -0.0042(9) 0.0151(8) -0.0092(8)
    O3 0.0409(9) 0.0740(13) 0.0309(8) 0.0142(9) 0.0126(7) 0.0078(9)
    O4 0.0438(10) 0.0643(12) 0.0418(9) 0.0167(9) 0.0199(8) 0.0047(9)
    O5 0.117(2) 0.0492(12) 0.0607(13) 0.0073(12) 0.0550(14) 0.0087(10)
    O6 0.162(3) 0.0501(14) 0.113(2) -0.0049(16) 0.066(2) -0.0142(15)
    O7 0.0759(14) 0.0541(12) 0.0556(12) 0.0009(11) 0.0345(11) -0.0100(10)
    O8 0.0819(16) 0.0684(14) 0.0724(15) 0.0239(13) 0.0523(13) 0.0187(12)
    O9 0.1095(19) 0.0714(15) 0.0662(14) -0.0062(14) 0.0538(14) 0.0168(12)
    O10 0.0497(11) 0.0750(14) 0.0583(12) 0.0095(11) 0.0243(10) 0.0189(11)
    O11 0.0401(10) 0.0494(11) 0.0741(13) -0.0049(9) 0.0221(9) -0.0172(10)
    O12 0.0668(13) 0.0481(11) 0.0540(11) -0.0170(10) 0.0137(10) -0.0135(9)
    O13 0.0377(9) 0.0549(12) 0.0677(13) 0.0011(9) 0.0142(9) -0.0042(10)
_geom_special_details
;
All e.s.d.'s (except the e.s.d. in the dihedral angle between two l.s. planes)
are estimated using the full covariance matrix. The cell e.s.d.'s are taken
into account individually in the estimation of e.s.d.'s in distances, angles
and torsion angles; correlations between e.s.d.'s in cell parameters are only
used when they are defined by crystal symmetry. An approximate (isotropic)
treatment of cell e.s.d.'s is used for estimating e.s.d.'s involving l.s.
planes.
;
loop_
    _geom_bond_atom_site_label_1
    _geom_bond_atom_site_label_2
    _geom_bond_site_symmetry_2
    _geom_bond_distance
    _geom_bond_publ_flag
    C1 O1 . 1.306(3) ?
    C1 C6 . 1.414(3) ?
    C1 C2 . 1.415(3) ?
    C2 C3 . 1.367(4) ?
    C2 O2 . 1.373(3) ?
    C3 C4 . 1.409(4) ?
    C3 H3 . 0.9300 ?
    C4 C5 . 1.353(4) ?
    C4 H4 . 0.9300 ?
    C5 C6 . 1.410(3) ?
    C5 H5 . 0.9300 ?
    C6 C7 . 1.416(4) ?
    C7 N1 . 1.299(3) ?
    C7 H7 . 0.9300 ?
    C8 N1 . 1.457(3) ?
    C8 C9 . 1.515(4) ?
    C8 H8A . 0.9700 ?
    C8 H8B . 0.9700 ?
    C9 N2 . 1.458(3) ?
    C9 H9A . 0.9700 ?
    C9 H9B . 0.9700 ?
    C10 N2 . 1.288(3) ?
    C10 C11 . 1.418(4) ?
    C10 H10 . 0.9300 ?
    C11 C16 . 1.411(3) ?
    C11 C12 . 1.416(4) ?
    C12 C13 . 1.355(4) ?
    C12 H12 . 0.9300 ?
    C13 C14 . 1.404(4) ?
    C13 H13 . 0.9300 ?
    C14 C15 . 1.367(4) ?
    C14 H14 . 0.9300 ?
    C15 O4 . 1.379(3) ?
    C15 C16 . 1.417(3) ?
    C16 O3 . 1.305(3) ?
    C17 O4 . 1.434(3) ?
    C17 H17A . 0.9600 ?
    C17 H17B . 0.9600 ?
    C17 H17C . 0.9600 ?
    C18 O2 . 1.436(3) ?
    C18 H18A . 0.9600 ?
    C18 H18B . 0.9600 ?
    C18 H18C . 0.9600 ?
    Dy1 O1 . 2.2718(18) yes
    Dy1 O3 . 2.2847(18) yes
    Dy1 O10 . 2.472(2) yes
    Dy1 O8 . 2.477(2) yes
    Dy1 O5 . 2.480(2) yes
    Dy1 O13 . 2.490(2) yes
    Dy1 O11 . 2.492(2) yes
    Dy1 O7 . 2.510(2) yes
    Dy1 O4 . 2.5740(19) yes
    Dy1 O2 . 2.6794(19) yes
    N1 H1 . 0.843(10) ?
    N2 H2 . 0.848(10) ?
    N3 O6 . 1.219(4) ?
    N3 O7 . 1.255(3) ?
    N3 O5 . 1.263(3) ?
    N4 O9 . 1.216(3) ?
    N4 O8 . 1.248(3) ?
    N4 O10 . 1.254(3) ?
    N5 O12 . 1.225(3) ?
    N5 O11 . 1.253(3) ?
    N5 O13 . 1.262(3) ?
loop_
    _geom_angle_atom_site_label_1
    _geom_angle_atom_site_label_2
    _geom_angle_atom_site_label_3
    _geom_angle_site_symmetry_1
    _geom_angle_site_symmetry_3
    _geom_angle
    _geom_angle_publ_flag
    O1 C1 C6 . . 122.3(2) ?
    O1 C1 C2 . . 119.1(2) ?
    C6 C1 C2 . . 118.6(2) ?
    C3 C2 O2 . . 126.5(2) ?
    C3 C2 C1 . . 120.9(2) ?
    O2 C2 C1 . . 112.6(2) ?
    C2 C3 C4 . . 119.6(3) ?
    C2 C3 H3 . . 120.2 ?
    C4 C3 H3 . . 120.2 ?
    C5 C4 C3 . . 121.1(2) ?
    C5 C4 H4 . . 119.4 ?
    C3 C4 H4 . . 119.4 ?
    C4 C5 C6 . . 120.4(3) ?
    C4 C5 H5 . . 119.8 ?
    C6 C5 H5 . . 119.8 ?
    C5 C6 C1 . . 119.4(2) ?
    C5 C6 C7 . . 120.6(2) ?
    C1 C6 C7 . . 119.9(2) ?
    N1 C7 C6 . . 123.0(2) ?
    N1 C7 H7 . . 118.5 ?
    C6 C7 H7 . . 118.5 ?
    N1 C8 C9 . . 110.6(2) ?
    N1 C8 H8A . . 109.5 ?
    C9 C8 H8A . . 109.5 ?
    N1 C8 H8B . . 109.5 ?
    C9 C8 H8B . . 109.5 ?
    H8A C8 H8B . . 108.1 ?
    N2 C9 C8 . . 110.6(2) ?
    N2 C9 H9A . . 109.5 ?
    C8 C9 H9A . . 109.5 ?
    N2 C9 H9B . . 109.5 ?
    C8 C9 H9B . . 109.5 ?
    H9A C9 H9B . . 108.1 ?
    N2 C10 C11 . . 123.3(2) ?
    N2 C10 H10 . . 118.4 ?
    C11 C10 H10 . . 118.4 ?
    C16 C11 C12 . . 119.6(2) ?
    C16 C11 C10 . . 119.7(2) ?
    C12 C11 C10 . . 120.6(2) ?
    C13 C12 C11 . . 120.5(3) ?
    C13 C12 H12 . . 119.7 ?
    C11 C12 H12 . . 119.7 ?
    C12 C13 C14 . . 120.5(2) ?
    C12 C13 H13 . . 119.7 ?
    C14 C13 H13 . . 119.7 ?
    C15 C14 C13 . . 120.2(3) ?
    C15 C14 H14 . . 119.9 ?
    C13 C14 H14 . . 119.9 ?
    C14 C15 O4 . . 126.7(2) ?
    C14 C15 C16 . . 120.9(2) ?
    O4 C15 C16 . . 112.4(2) ?
    O3 C16 C11 . . 122.4(2) ?
    O3 C16 C15 . . 119.5(2) ?
    C11 C16 C15 . . 118.1(2) ?
    O4 C17 H17A . . 109.5 ?
    O4 C17 H17B . . 109.5 ?
    H17A C17 H17B . . 109.5 ?
    O4 C17 H17C . . 109.5 ?
    H17A C17 H17C . . 109.5 ?
    H17B C17 H17C . . 109.5 ?
    O2 C18 H18A . . 109.5 ?
    O2 C18 H18B . . 109.5 ?
    H18A C18 H18B . . 109.5 ?
    O2 C18 H18C . . 109.5 ?
    H18A C18 H18C . . 109.5 ?
    H18B C18 H18C . . 109.5 ?
    O1 Dy1 O3 . . 74.18(6) ?
    O1 Dy1 O10 . . 95.32(7) ?
    O3 Dy1 O10 . . 146.76(8) ?
    O1 Dy1 O8 . . 142.24(7) ?
    O3 Dy1 O8 . . 142.89(8) ?
    O10 Dy1 O8 . . 50.68(7) ?
    O1 Dy1 O5 . . 75.92(7) ?
    O3 Dy1 O5 . . 72.40(7) ?
    O10 Dy1 O5 . . 136.61(8) ?
    O8 Dy1 O5 . . 115.47(7) ?
    O1 Dy1 O13 . . 116.54(6) ?
    O3 Dy1 O13 . . 81.53(7) ?
    O10 Dy1 O13 . . 75.16(8) ?
    O8 Dy1 O13 . . 74.63(8) ?
    O5 Dy1 O13 . . 146.88(8) ?
    O1 Dy1 O11 . . 66.62(6) ?
    O3 Dy1 O11 . . 76.05(7) ?
    O10 Dy1 O11 . . 70.88(8) ?
    O8 Dy1 O11 . . 108.11(8) ?
    O5 Dy1 O11 . . 136.15(7) ?
    O13 Dy1 O11 . . 50.77(6) ?
    O1 Dy1 O7 . . 117.92(7) ?
    O3 Dy1 O7 . . 109.89(7) ?
    O10 Dy1 O7 . . 102.92(8) ?
    O8 Dy1 O7 . . 65.02(8) ?
    O5 Dy1 O7 . . 50.60(7) ?
    O13 Dy1 O7 . . 125.42(7) ?
    O11 Dy1 O7 . . 173.06(7) ?
    O1 Dy1 O4 . . 137.24(6) ?
    O3 Dy1 O4 . . 64.10(6) ?
    O10 Dy1 O4 . . 124.75(6) ?
    O8 Dy1 O4 . . 80.47(7) ?
    O5 Dy1 O4 . . 82.78(8) ?
    O13 Dy1 O4 . . 67.37(7) ?
    O11 Dy1 O4 . . 109.69(7) ?
    O7 Dy1 O4 . . 70.93(7) ?
    O1 Dy1 O2 . . 62.19(6) ?
    O3 Dy1 O2 . . 127.01(6) ?
    O10 Dy1 O2 . . 69.28(7) ?
    O8 Dy1 O2 . . 87.36(8) ?
    O5 Dy1 O2 . . 69.17(7) ?
    O13 Dy1 O2 . . 143.90(7) ?
    O11 Dy1 O2 . . 109.48(6) ?
    O7 Dy1 O2 . . 70.17(7) ?
    O4 Dy1 O2 . . 140.83(6) ?
    C7 N1 C8 . . 126.0(2) ?
    C7 N1 H1 . . 117(2) ?
    C8 N1 H1 . . 117(2) ?
    C10 N2 C9 . . 126.7(2) ?
    C10 N2 H2 . . 115(2) ?
    C9 N2 H2 . . 118(2) ?
    O6 N3 O7 . . 123.5(3) ?
    O6 N3 O5 . . 120.7(3) ?
    O7 N3 O5 . . 115.8(2) ?
    O9 N4 O8 . . 122.1(3) ?
    O9 N4 O10 . . 122.2(3) ?
    O8 N4 O10 . . 115.7(2) ?
    O12 N5 O11 . . 121.9(2) ?
    O12 N5 O13 . . 121.9(2) ?
    O11 N5 O13 . . 116.2(2) ?
    C1 O1 Dy1 . . 128.06(15) ?
    C2 O2 C18 . . 117.2(2) ?
    C2 O2 Dy1 . . 114.15(13) ?
    C18 O2 Dy1 . . 127.57(18) ?
    C16 O3 Dy1 . . 126.91(15) ?
    C15 O4 C17 . . 117.4(2) ?
    C15 O4 Dy1 . . 116.98(14) ?
    C17 O4 Dy1 . . 125.54(18) ?
    N3 O5 Dy1 . . 97.43(18) ?
    N3 O7 Dy1 . . 96.15(16) ?
    N4 O8 Dy1 . . 96.75(16) ?
    N4 O10 Dy1 . . 96.83(16) ?
    N5 O11 Dy1 . . 96.59(15) ?
    N5 O13 Dy1 . . 96.40(14) ?
loop_
    _geom_hbond_atom_site_label_D
    _geom_hbond_atom_site_label_H
    _geom_hbond_atom_site_label_A
    _geom_hbond_site_symmetry_A
    _geom_hbond_distance_DH
    _geom_hbond_distance_HA
    _geom_hbond_distance_DA
    _geom_hbond_angle_DHA
    N2 H2 O3 . 0.850(15) 1.87(3) 2.570(3) 139.3(14)
    C8 H8B O12 3_666 0.97 2.51 3.245(3) 133
    C10 H10 O5 3_656 0.93 2.32 3.076(3) 138
    C3 H3 O12 4_565 0.93 2.51 3.351(3) 151
    C7 H7 O9 4_566 0.93 2.56 3.376(3) 147
