# Supplementary material for: [N,N′-Bis(3-meth­oxy-2-oxidobenzyl­idene)ethyl­enediammonium-κ4 O,O′,O′′,O′′′]tris­(nitrato-κ2 O,O′)dysprosium(III)
Source: Acta Crystallogr Sect E Struct Rep Online. 2009 Nov 14;65(Pt 12):m1585. doi: 10.1107/S1600536809047436 (PMC2972125; doi:10.1107/S1600536809047436)
Supplement: Supplementary file 2 [file e-65-m1585-Isup2.hkl]

# 
# h,k,l, Fc-squared, Fo-squared, sigma(Fo-squared) and status flag 
# 
data_I
_shelx_title ' gT-Dyshelxl in P2(1)/n' 
_shelx_refln_list_code          4 
_shelx_F_calc_maximum      360.32 
_exptl_crystal_F_000      1332.00 
_reflns_d_resolution_high  0.7701 
 
loop_ 
 _symmetry_equiv_pos_as_xyz 
 'x, y, z' 
 '-x+1/2, y+1/2, -z+1/2' 
 '-x, -y, -z' 
 'x-1/2, -y-1/2, z-1/2' 
 
_cell_length_a    14.1257 
_cell_length_b    11.8597 
_cell_length_c    14.6283 
_cell_angle_alpha  90.000 
_cell_angle_beta  104.302 
_cell_angle_gamma  90.000 
 
_shelx_F_squared_multiplier     1.000 
 
loop_ 
 _refln_index_h 
 _refln_index_k 
 _refln_index_l 
 _refln_F_squared_calc 
 _refln_F_squared_meas 
 _refln_F_squared_sigma 
 _refln_observed_status 
   4   0   0    24813.98    25397.97    373.45 o 
   6   0   0    14217.05    14305.60    151.99 o 
   8   0   0     3764.02     3874.54     53.31 o 
  10   0   0     1833.58     1850.82     35.22 o 
  12   0   0    12895.24    12571.74    177.47 o 
  14   0   0      666.73      733.41     30.89 o 
  16   0   0     1941.42     1960.50     68.36 o 
   2   1   0    18832.69    20205.16    245.57 o 
   3   1   0    14705.39    14999.86    119.88 o 
   4   1   0    37309.44    38331.71    341.55 o 
   5   1   0     3514.90     3401.20     30.80 o 
   6   1   0    23927.26    24316.97    220.49 o 
   7   1   0      408.06      376.86     12.75 o 
   8   1   0    20599.58    20619.44    190.89 o 
   9   1   0      832.83      840.42     19.52 o 
  10   1   0    10975.09    11022.81     95.61 o 
  11   1   0      439.07      457.52     17.93 o 
  12   1   0     7780.45     7736.19     75.13 o 
  13   1   0     1400.82     1343.62     29.63 o 
  14   1   0     2393.40     2328.35     35.29 o 
  15   1   0      211.12      220.78     14.70 o 
  16   1   0      344.20      365.21     23.14 o 
  17   1   0      102.47      110.55     15.78 o 
   0   2   0    76387.78    72994.67   1285.48 o 
   1   2   0      263.58      303.84      5.63 o 
   2   2   0    16788.04    17706.23    139.82 o 
   3   2   0     3779.25     3612.84     29.59 o 
   4   2   0    10263.61    10055.48     70.15 o 
   5   2   0    12384.14    12818.68     98.31 o 
   6   2   0     8051.97     8170.98     64.63 o 
   7   2   0    12222.58    12329.24    108.91 o 
   8   2   0      700.45      757.15     16.96 o 
   9   2   0     2425.54     2439.45     36.67 o 
  10   2   0      437.77      424.04     20.18 o 
  11   2   0     3482.94     3456.81     46.09 o 
  12   2   0     3866.89     3799.78     45.22 o 
  13   2   0     1593.41     1638.20     35.33 o 
  14   2   0     1447.56     1430.79     33.36 o 
  15   2   0       71.88       90.86     15.70 o 
  16   2   0     1573.13     1551.65     29.38 o 
  17   2   0        0.81        3.38     12.50 o 
   1   3   0    33473.12    35924.80    377.16 o 
   2   3   0     1320.27     1500.10     16.89 o 
   3   3   0     5820.94     5754.29     46.02 o 
   4   3   0    10986.65    10837.53     82.05 o 
   5   3   0     3066.64     2847.49     26.84 o 
   6   3   0    12343.41    11956.82     93.01 o 
   7   3   0     1898.86     1767.18     20.01 o 
   8   3   0    10487.76    10109.08     82.29 o 
   9   3   0      106.94      108.81     13.37 o 
  10   3   0     6590.43     6289.38     82.19 o 
  11   3   0     2007.41     1946.14     37.76 o 
  12   3   0     1924.19     1872.26     32.15 o 
  13   3   0     4133.90     3987.39     50.27 o 
  14   3   0     2032.63     2035.52     30.79 o 
  15   3   0     1504.46     1463.49     29.18 o 
  16   3   0       33.18       49.70     15.81 o 
  17   3   0      725.64      769.48     26.32 o 
   0   4   0     2915.22     3403.80     78.89 o 
   1   4   0     4198.74     4759.56     37.68 o 
   2   4   0     8814.61     8535.35     80.68 o 
   3   4   0     9428.75     9229.89     73.63 o 
   4   4   0     3030.06     2980.49     28.06 o 
   5   4   0    12605.06    12509.83    105.48 o 
   6   4   0       94.48       83.56      8.51 o 
   7   4   0    16332.63    16245.94    137.37 o 
   8   4   0       15.90       22.07      8.51 o 
   9   4   0    13281.69    13071.16    113.15 o 
  10   4   0     1058.86     1002.40     31.53 o 
  11   4   0     5235.73     5153.52     57.72 o 
  12   4   0      151.82      130.62     16.17 o 
  13   4   0     4993.26     4921.28     59.12 o 
  14   4   0      698.13      689.35     22.59 o 
  15   4   0      255.54      323.64     22.26 o 
  16   4   0      608.69      609.55     25.80 o 
  17   4   0       93.89      140.22     19.30 o 
   1   5   0    57377.23    59659.71    724.65 o 
   2   5   0      868.93      947.20     18.57 o 
   3   5   0    37946.66    39601.56    445.56 o 
   4   5   0     1579.53     1482.49     17.25 o 
   5   5   0     8470.83     8388.61     82.73 o 
   6   5   0      588.51      574.79     14.83 o 
   7   5   0     5208.37     5381.22     59.64 o 
   8   5   0      595.05      517.17     15.43 o 
   9   5   0        0.30       31.68     10.28 o 
  10   5   0       10.02       12.41      9.65 o 
  11   5   0     1829.82     1793.77     27.54 o 
  12   5   0       30.26       33.43     11.78 o 
  13   5   0     1119.85     1172.20     37.09 o 
  14   5   0       68.21       75.39     19.27 o 
  15   5   0     1725.27     1701.37     35.23 o 
  16   5   0        0.35      -10.39     12.59 o 
   0   6   0     2008.50     2072.13     30.57 o 
   1   6   0     1263.28     1260.49     20.57 o 
   2   6   0     6522.02     6857.05     59.37 o 
   3   6   0     8772.76     8724.21     77.09 o 
   4   6   0      172.60      199.31      9.58 o 
   5   6   0     9965.56     9803.70     85.29 o 
   6   6   0       68.10       70.56      8.24 o 
   7   6   0    10485.69    10303.34    125.51 o 
   8   6   0        6.56        6.29     10.28 o 
   9   6   0    10654.35    10419.92     99.21 o 
  10   6   0      223.88      221.47     15.60 o 
  11   6   0     4891.56     4856.94     51.84 o 
  12   6   0        0.03       -2.68     10.64 o 
  13   6   0     2392.26     2406.10     38.55 o 
  14   6   0       34.83       37.32     13.30 o 
  15   6   0      565.73      500.61     25.55 o 
  16   6   0        2.35        0.37     12.36 o 
   1   7   0    11005.20    10529.49     93.38 o 
   2   7   0      213.65      230.77      9.40 o 
   3   7   0    12874.20    12587.33    141.95 o 
   4   7   0     1765.70     1854.75     22.97 o 
   5   7   0     1243.22     1173.67     16.45 o 
   6   7   0     1755.07     1777.64     27.57 o 
   7   7   0     5620.98     5616.10     57.89 o 
   8   7   0      608.73      615.30     19.31 o 
   9   7   0      162.98      147.11     16.90 o 
  10   7   0      177.55      218.24     27.98 o 
  11   7   0      491.58      503.56     25.03 o 
  12   7   0       47.89       30.72     16.60 o 
  13   7   0      765.46      699.14     27.31 o 
  14   7   0      357.69      337.94     23.39 o 
  15   7   0     1295.72     1365.46     41.10 o 
   0   8   0     1299.78     1183.66     25.11 o 
   1   8   0     1111.06     1100.51     18.92 o 
   2   8   0     2599.98     2513.08     30.07 o 
   3   8   0     1032.85     1015.99     25.62 o 
   4   8   0     4964.56     4933.86     54.09 o 
   5   8   0     5993.79     5987.18     62.40 o 
   6   8   0      102.47      121.12     11.06 o 
   7   8   0     8037.34     8069.56     74.94 o 
   8   8   0      331.67      307.20     15.96 o 
   9   8   0     4347.65     4316.93     53.19 o 
  10   8   0       68.25       61.27     10.33 o 
  11   8   0     3038.08     3087.40     50.08 o 
  12   8   0       50.41       60.44     13.56 o 
  13   8   0      896.60      931.76     46.91 o 
  14   8   0       93.51      111.39     19.59 o 
  15   8   0      441.41      471.63     26.75 o 
   1   9   0     6256.90     6434.62     66.26 o 
   2   9   0      537.21      576.70     16.88 o 
   3   9   0     2597.20     2670.80     44.71 o 
   4   9   0     2397.47     2344.92     37.96 o 
   5   9   0      602.12      623.50     17.42 o 
   6   9   0     3770.69     3673.77     42.53 o 
   7   9   0      405.68      362.80     16.30 o 
   8   9   0     1954.27     1955.02     26.43 o 
   9   9   0        0.62        1.98      7.51 o 
  10   9   0     2081.29     2016.52     46.07 o 
  11   9   0      128.07      163.01     12.61 o 
  12   9   0     1298.85     1239.72     23.89 o 
  13   9   0      392.98      370.99     20.52 o 
  14   9   0      469.43      450.98     21.06 o 
   0  10   0     6086.65     6064.32     88.08 o 
   1  10   0      527.77      525.94     15.82 o 
   2  10   0     4538.95     4551.87     62.38 o 
   3  10   0     1186.45     1142.92     25.56 o 
   4  10   0     4105.55     4120.95     53.80 o 
   5  10   0     1105.58     1177.52     28.78 o 
   6  10   0     1203.45     1199.42     29.19 o 
   7  10   0      729.84      738.58     16.81 o 
   8  10   0       18.01       62.32     15.82 o 
   9  10   0      195.26      264.11     15.10 o 
  10  10   0        2.12       11.07      8.05 o 
  11  10   0      544.82      626.70     21.19 o 
  12  10   0      320.88      350.36     14.12 o 
  13  10   0      122.19      140.05     16.97 o 
   1  11   0     1039.24     1050.80     28.51 o 
   2  11   0      687.02      643.30     23.51 o 
   3  11   0      166.29      222.90     20.95 o 
   4  11   0     1375.12     1368.57     24.51 o 
   5  11   0       24.81       34.89     10.59 o 
   6  11   0     3872.99     3813.36     43.28 o 
   7  11   0       57.11       57.33     10.08 o 
   8  11   0     2189.84     2267.40     31.96 o 
   9  11   0      113.43       85.51     12.07 o 
  10  11   0     2180.52     2147.43     36.13 o 
  11  11   0        9.52        7.48      8.71 o 
  12  11   0      892.29      896.45     31.15 o 
   0  12   0     5122.33     5132.31     81.20 o 
   1  12   0       11.14        5.41     10.06 o 
   2  12   0     3929.37     3903.24     60.02 o 
   3  12   0      120.54      151.30     34.86 o 
   4  12   0     1624.57     1749.85     53.09 o 
   5  12   0       31.26       20.82     10.49 o 
   6  12   0      884.18      878.75     28.77 o 
   7  12   0       38.07       30.63     10.44 o 
   8  12   0      135.41      157.99     12.32 o 
   9  12   0       29.12       12.40      9.67 o 
  10  12   0       22.88       40.34     18.12 o 
  11  12   0        7.60       21.06     18.00 o 
   1  13   0      400.30      426.87     34.55 o 
   2  13   0      588.89      697.34     62.19 o 
   3  13   0      103.87       92.38     21.67 o 
   4  13   0     1477.74     1431.60     50.17 o 
   5  13   0      282.34      287.58     17.31 o 
   6  13   0     1029.68     1064.34     26.69 o 
   7  13   0        0.78        0.80     11.04 o 
   8  13   0     1652.72     1670.23     55.60 o 
   9  13   0       14.07        6.72     14.08 o 
   0  14   0     1926.33     1984.18     43.59 o 
   1  14   0       22.72       10.52     12.29 o 
   2  14   0      927.48      961.36     26.33 o 
   3  14   0      127.62      160.15     41.75 o 
   4  14   0      547.85      549.37     25.67 o 
   5  14   0      252.99      239.59     14.57 o 
   6  14   0      226.18      225.55     16.61 o 
   7  14   0      319.13      303.71     16.37 o 
   1  15   0      746.57      669.00     57.91 o 
   2  15   0       38.29       68.38     17.87 o 
   3  15   0      578.66      670.70     81.71 o 
 -17   0   1       55.42      106.53     29.25 o 
 -15   0   1      745.44      872.01     38.18 o 
 -13   0   1    12150.79    12001.73    160.70 o 
 -11   0   1     5832.80     5660.36     74.55 o 
  -9   0   1    25830.77    25858.56    333.47 o 
  -7   0   1    33317.65    33600.18    521.22 o 
  -5   0   1    25482.76    26094.00    372.07 o 
  -3   0   1    76917.72    74476.56   1377.94 o 
   3   0   1    18583.10    19221.97    314.20 o 
   5   0   1    31416.63    31425.30    377.59 o 
   7   0   1    24372.23    24139.32    286.16 o 
   9   0   1    13748.08    13206.13    160.53 o 
  11   0   1     3225.83     3161.84     49.36 o 
  13   0   1     3666.57     3666.63     56.23 o 
  15   0   1     1243.20     1214.04     36.46 o 
  17   0   1      152.79      140.29     25.99 o 
 -17   1   1     2154.33     2147.55     36.80 o 
 -16   1   1       68.39       80.60     15.52 o 
 -15   1   1     2702.18     2628.61     38.91 o 
 -14   1   1        4.32        3.86     11.63 o 
 -13   1   1     3869.85     3788.41     44.20 o 
 -12   1   1      842.59      832.04     25.05 o 
 -11   1   1      443.40      434.58     20.65 o 
 -10   1   1      558.76      598.11     17.32 o 
  -9   1   1       65.98      134.09     16.22 o 
  -8   1   1     4740.65     4742.95     54.28 o 
  -7   1   1     3752.79     3871.34     37.71 o 
  -6   1   1     4395.18     4151.85     38.64 o 
  -5   1   1     8132.79     8219.71     66.50 o 
  -4   1   1      250.51      275.11     10.64 o 
  -3   1   1    16862.24    17216.24    143.82 o 
  -2   1   1     1018.53     1069.24     11.06 o 
   2   1   1      649.49      645.76     15.38 o 
   3   1   1    33081.91    34280.26    297.61 o 
   4   1   1     5429.71     5613.81     44.23 o 
   5   1   1    20473.74    20833.54    166.94 o 
   6   1   1     4076.68     4218.61     36.40 o 
   7   1   1     7542.95     7859.13     64.83 o 
   8   1   1      487.53      487.75     12.64 o 
   9   1   1      129.22      141.64     13.98 o 
  10   1   1      806.23      759.01     20.49 o 
  11   1   1     1740.79     1716.14     27.07 o 
  12   1   1      265.33      261.70     20.02 o 
  13   1   1     1371.42     1352.41     23.95 o 
  14   1   1       26.96       19.12     12.53 o 
  15   1   1      916.22      903.08     21.94 o 
  16   1   1        2.81       10.31     10.89 o 
  17   1   1     1317.60     1413.01     40.45 o 
 -17   2   1       47.34       61.67     17.63 o 
 -16   2   1      529.85      567.89     22.10 o 
 -15   2   1      410.11      417.04     18.51 o 
 -14   2   1     1691.22     1745.89     29.10 o 
 -13   2   1     3874.40     3871.80     51.14 o 
 -12   2   1     1956.27     1929.12     33.07 o 
 -11   2   1     7532.99     7493.82     78.84 o 
 -10   2   1       64.03       68.53     12.71 o 
  -9   2   1    24525.00    24662.11    249.37 o 
  -8   2   1      783.36      851.40     23.55 o 
  -7   2   1    32470.69    32897.32    321.78 o 
  -6   2   1       15.81       33.41      8.31 o 
  -5   2   1     8227.79     7926.76     69.25 o 
  -4   2   1     3360.08     3412.65     26.57 o 
  -3   2   1    12033.57    12108.29    117.73 o 
  -2   2   1     3042.09     3207.85     33.90 o 
  -1   2   1      124.21      138.62      6.77 o 
   0   2   1    25442.04    27180.40    253.08 o 
   1   2   1     2124.36     2218.25     19.51 o 
   2   2   1    10098.04    10465.30    119.26 o 
   3   2   1     8252.21     8378.67     63.22 o 
   4   2   1     1200.16     1244.22     18.16 o 
   5   2   1    23259.54    23036.67    186.68 o 
   6   2   1       94.75      102.45     10.63 o 
   7   2   1    16667.12    16457.57    134.49 o 
   8   2   1       65.37       81.25      9.86 o 
   9   2   1    11358.98    11300.42    111.98 o 
  10   2   1       22.11        9.16     11.12 o 
  11   2   1     3310.03     3225.42     39.45 o 
  12   2   1     4658.73     4594.65     51.28 o 
  13   2   1     3558.12     3429.08     42.18 o 
  14   2   1      436.04      406.86     21.69 o 
  15   2   1      640.14      645.75     20.86 o 
  16   2   1      379.18      439.99     18.46 o 
  17   2   1       61.73       42.52     14.53 o 
 -17   3   1      718.85      736.13     23.66 o 
 -16   3   1       40.20       28.54     17.21 o 
 -15   3   1     1851.89     1815.31     29.29 o 
 -14   3   1      849.28      829.87     23.39 o 
 -13   3   1     1055.51     1048.15     23.97 o 
 -12   3   1     4465.56     4458.58     51.15 o 
 -11   3   1     7756.95     7412.20     91.72 o 
 -10   3   1     8715.98     8382.00     80.04 o 
  -9   3   1      300.04      287.57     14.84 o 
  -8   3   1    11722.38    11539.03    107.68 o 
  -7   3   1     1833.86     1881.77     26.87 o 
  -6   3   1    22969.24    22707.75    198.54 o 
  -5   3   1     4715.92     4470.77     34.29 o 
  -4   3   1     9414.00     9454.57     70.79 o 
  -3   3   1    10858.35    10711.49     93.70 o 
  -2   3   1      917.12     1044.16     23.19 o 
  -1   3   1      772.70      949.07     14.87 o 
   0   3   1     8189.10     8602.12     70.68 o 
   1   3   1   129831.75   127945.84   1938.57 o 
   2   3   1    21788.53    22828.23    216.09 o 
   3   3   1     7677.05     6990.99     54.81 o 
   4   3   1     5917.74     5845.94     40.57 o 
   5   3   1     2581.15     2166.87     23.62 o 
   6   3   1     8493.76     8499.20     63.71 o 
   7   3   1     2319.59     2320.16     33.01 o 
   8   3   1     5407.30     5344.85     52.41 o 
   9   3   1      144.56      146.20     12.93 o 
  10   3   1     5478.41     5333.80     55.40 o 
  11   3   1        4.91       11.96     12.00 o 
  12   3   1     4225.06     4235.99     46.45 o 
  13   3   1     3849.25     3681.58     46.91 o 
  14   3   1      538.15      590.41     28.52 o 
  15   3   1      730.63      733.91     34.21 o 
  16   3   1      179.23      218.75     16.35 o 
  17   3   1      470.36      462.95     23.16 o 
 -17   4   1        5.11       -4.53     12.06 o 
 -16   4   1     1539.08     1408.90     32.42 o 
 -15   4   1       15.05       18.73     16.33 o 
 -14   4   1     1753.52     1691.55     31.90 o 
 -13   4   1      267.21      308.95     17.01 o 
 -12   4   1     3157.00     3051.79     58.24 o 
 -11   4   1     1401.11     1429.05     32.09 o 
 -10   4   1       25.61       58.21     16.80 o 
  -9   4   1     2459.84     2385.00     32.74 o 
  -8   4   1      369.75      452.57     15.16 o 
  -7   4   1     2146.32     2145.51     22.16 o 
  -6   4   1    10736.35    10626.02     88.78 o 
  -5   4   1     4966.15     4819.18     38.18 o 
  -4   4   1    15695.86    15999.13    147.75 o 
  -3   4   1     7711.96     7502.22     61.13 o 
  -2   4   1    33679.54    34544.45    428.03 o 
  -1   4   1      452.83      505.60     10.51 o 
   0   4   1    53369.82    56442.12    668.75 o 
   1   4   1     1248.36     1316.36     15.48 o 
   2   4   1     7972.04     7750.64     63.13 o 
   3   4   1     7197.09     7279.23     54.33 o 
   4   4   1    23854.59    24663.12    217.71 o 
   5   4   1     2990.58     3017.66     26.70 o 
   6   4   1     2029.23     1877.12     18.25 o 
   7   4   1     1218.33     1110.48     18.26 o 
   8   4   1     2899.66     2844.90     33.43 o 
   9   4   1     3815.45     3695.41     35.49 o 
  10   4   1       97.31      124.27     19.41 o 
  11   4   1     2267.80     2256.61     33.66 o 
  12   4   1     1603.55     1541.28     30.56 o 
  13   4   1     1447.00     1500.80     29.36 o 
  14   4   1      805.35      769.20     22.09 o 
  15   4   1       68.90       83.88     14.57 o 
  16   4   1     1660.00     1648.97     35.34 o 
 -17   5   1       58.80       70.43     16.11 o 
 -16   5   1      156.14      121.53     17.29 o 
 -15   5   1       58.45       51.55     12.65 o 
 -14   5   1     1673.50     1654.13     36.15 o 
 -13   5   1       63.99       54.83     13.30 o 
 -12   5   1     2180.19     2218.22     52.42 o 
 -11   5   1     1211.42     1203.48     23.94 o 
 -10   5   1    12696.84    12693.20    116.85 o 
  -9   5   1      307.11      308.20     15.64 o 
  -8   5   1    12203.74    12209.53    124.61 o 
  -7   5   1       13.73       16.29      7.95 o 
  -6   5   1    23457.46    23639.86    243.05 o 
  -5   5   1      362.52      342.07     18.18 o 
  -4   5   1    15196.42    15273.90    127.20 o 
  -3   5   1     1124.45     1059.84     24.73 o 
  -2   5   1      346.42      259.58     10.19 o 
  -1   5   1      224.86      191.76     12.14 o 
   0   5   1      263.68      271.09      7.97 o 
   1   5   1     8220.89     8304.82     70.93 o 
   2   5   1     7521.53     7537.13     76.72 o 
   3   5   1     4477.59     4584.52     62.66 o 
   4   5   1     6512.40     6604.49     52.03 o 
   5   5   1      449.97      497.35     15.71 o 
   6   5   1    17353.88    17749.36    158.93 o 
   7   5   1        6.89       25.00      9.91 o 
   8   5   1    12462.93    12532.10    114.47 o 
   9   5   1      126.50      121.62     10.64 o 
  10   5   1     5007.07     5011.68     48.11 o 
  11   5   1       28.97       19.53      9.87 o 
  12   5   1     3847.84     3859.06     46.03 o 
  13   5   1      248.32      257.25     23.10 o 
  14   5   1     2357.79     2253.49     39.11 o 
  15   5   1      267.93      276.11     16.48 o 
  16   5   1      404.26      447.07     25.54 o 
 -16   6   1     1638.69     1634.01     35.57 o 
 -15   6   1       40.57       27.91     17.09 o 
 -14   6   1     1638.93     1610.53     33.49 o 
 -13   6   1       14.52       16.30     13.34 o 
 -12   6   1     1821.45     1806.95     31.40 o 
 -11   6   1      443.35      400.66     18.19 o 
 -10   6   1     1907.32     1899.29     29.94 o 
  -9   6   1      577.85      603.26     21.48 o 
  -8   6   1      640.73      627.66     19.93 o 
  -7   6   1        9.64       37.80     17.88 o 
  -6   6   1     6369.30     6293.20     60.45 o 
  -5   6   1        1.75       16.39      6.64 o 
  -4   6   1     9563.51     9568.65    106.56 o 
  -3   6   1       40.89       66.09     11.36 o 
  -2   6   1    21973.38    21524.93    208.22 o 
  -1   6   1      642.36      611.05     14.06 o 
   0   6   1    38664.30    40324.17    447.01 o 
   1   6   1        2.27        6.70      7.41 o 
   2   6   1    57538.71    60201.31    870.81 o 
   3   6   1      614.14      681.96     14.52 o 
   4   6   1    18268.59    18291.75    159.90 o 
   5   6   1      196.53      218.45      9.91 o 
   6   6   1     5358.58     5127.50     44.25 o 
   7   6   1      124.93      124.46     17.08 o 
   8   6   1     1947.90     1881.16     27.00 o 
   9   6   1        1.25        3.48     10.76 o 
  10   6   1        5.60       16.22     14.19 o 
  11   6   1      106.46       97.53     14.53 o 
  12   6   1      563.02      612.92     43.10 o 
  13   6   1       44.65       53.97     15.58 o 
  14   6   1     1321.21     1310.26     35.24 o 
  15   6   1       66.89       62.63     17.87 o 
  16   6   1     1208.76     1230.57     31.93 o 
 -16   7   1      234.93      248.17     30.01 o 
 -15   7   1       94.43       91.93     15.36 o 
 -14   7   1      490.85      568.38     36.12 o 
 -13   7   1       40.78       63.92     23.81 o 
 -12   7   1     2477.14     2525.30     56.76 o 
 -11   7   1      334.21      311.62     24.99 o 
 -10   7   1     9887.02     9885.15    122.10 o 
  -9   7   1        2.80        2.78     15.39 o 
  -8   7   1    11800.88    11881.31    138.39 o 
  -7   7   1        1.45      -10.61     10.61 o 
  -6   7   1    11309.83    11247.27    101.35 o 
  -5   7   1      113.14      144.62     14.73 o 
  -4   7   1     6877.56     6673.33     67.64 o 
  -3   7   1      424.49      455.53     14.37 o 
  -2   7   1     8530.73     8492.32     74.70 o 
  -1   7   1       91.61       91.49     11.66 o 
   0   7   1      510.27      465.63     11.77 o 
   1   7   1     4873.61     5082.49     47.36 o 
   2   7   1      437.17      408.44     12.49 o 
   3   7   1     4907.52     5052.00     50.12 o 
   4   7   1     3516.26     3439.23     30.58 o 
   5   7   1      391.14      388.28     14.78 o 
   6   7   1     8172.09     8322.59     84.58 o 
   7   7   1       37.46       61.10     10.18 o 
   8   7   1     9367.89     9046.77     83.58 o 
   9   7   1      154.96      168.05     18.70 o 
  10   7   1     6285.58     6363.94     77.05 o 
  11   7   1       12.51       29.95     11.77 o 
  12   7   1     2152.62     2176.35     48.05 o 
  13   7   1      118.31      176.15     30.40 o 
  14   7   1     1853.55     1780.56     39.73 o 
  15   7   1      212.93      225.85     18.83 o 
 -15   8   1       72.37       59.77     20.09 o 
 -14   8   1     1198.54     1140.51     67.69 o 
 -13   8   1      652.72      709.15     28.54 o 
 -12   8   1     1333.80     1316.71     31.76 o 
 -11   8   1      900.02      905.32     24.00 o 
 -10   8   1     1569.65     1536.56     28.58 o 
  -9   8   1     4313.89     4375.41     48.74 o 
  -8   8   1      319.04      343.37     16.71 o 
  -7   8   1     1228.30     1298.27     30.06 o 
  -6   8   1     3920.29     3983.02     45.18 o 
  -5   8   1     4461.19     4321.26     49.29 o 
  -4   8   1     3375.44     3263.89     41.27 o 
  -3   8   1     2558.31     2497.58     33.99 o 
  -2   8   1     5150.03     4999.23     47.62 o 
  -1   8   1        4.64       17.06      7.66 o 
   0   8   1    10777.39    10725.56     99.07 o 
   1   8   1      147.80      172.66     11.53 o 
   2   8   1    15071.49    15165.56    151.05 o 
   3   8   1     4915.06     5020.24     54.28 o 
   4   8   1     7361.91     7299.29     72.35 o 
   5   8   1     1663.03     1596.04     20.46 o 
   6   8   1     1920.10     1904.33     26.81 o 
   7   8   1     1843.09     1859.16     48.89 o 
   8   8   1      755.99      765.65     18.52 o 
   9   8   1     1372.29     1342.23     21.44 o 
  10   8   1        0.33        3.78     10.23 o 
  11   8   1      573.06      549.25     25.84 o 
  12   8   1      276.45      273.04     18.35 o 
  13   8   1      831.24      892.88     24.55 o 
  14   8   1      658.57      626.91     37.59 o 
 -14   9   1      214.27      195.25     18.41 o 
 -13   9   1      552.01      489.48     18.82 o 
 -12   9   1      729.15      761.39     28.22 o 
 -11   9   1       42.25       21.98     12.28 o 
 -10   9   1     1419.96     1383.62     27.47 o 
  -9   9   1      129.43      133.96     17.03 o 
  -8   9   1     2090.96     2031.57     28.10 o 
  -7   9   1      391.84      401.94     18.19 o 
  -6   9   1     3547.23     3567.48     37.33 o 
  -5   9   1     1669.50     1645.51     31.88 o 
  -4   9   1     2395.26     2421.42     33.74 o 
  -3   9   1     7059.24     7123.74     93.32 o 
  -2   9   1     2247.08     2203.84     28.25 o 
  -1   9   1     6735.73     6863.48     67.58 o 
   0   9   1      917.52      918.91     17.64 o 
   1   9   1     6590.60     6820.79     83.38 o 
   2   9   1      184.60      252.47     59.31 o 
   3   9   1    11550.22    11346.23    115.62 o 
   4   9   1      398.86      449.28     15.37 o 
   5   9   1     1347.73     1326.42     26.33 o 
   6   9   1     2464.70     2523.15     30.12 o 
   7   9   1      987.17      987.66     23.86 o 
   8   9   1     1815.99     1849.34     25.56 o 
   9   9   1      276.55      295.05     13.48 o 
  10   9   1     1201.08     1165.16     28.46 o 
  11   9   1        1.48       18.88     12.42 o 
  12   9   1     1134.93     1172.74     44.33 o 
  13   9   1      215.45      221.41     12.98 o 
  14   9   1      298.96      359.30     53.19 o 
 -13  10   1      747.28      732.07     23.61 o 
 -12  10   1      158.71      163.85     13.65 o 
 -11  10   1     1630.08     1584.56     39.20 o 
 -10  10   1       44.48       46.85      9.85 o 
  -9  10   1     2373.74     2348.78     31.47 o 
  -8  10   1      121.39      139.93     12.99 o 
  -7  10   1     2920.26     2846.99     35.31 o 
  -6  10   1       94.36       83.22      9.64 o 
  -5  10   1     2908.59     2780.73     38.51 o 
  -4  10   1        8.84       21.67     10.37 o 
  -3  10   1     2699.17     2712.17     62.94 o 
  -2  10   1     3050.35     2999.70     54.13 o 
  -1  10   1       48.19       67.24     15.16 o 
   0  10   1     3635.74     3615.56     43.27 o 
   1  10   1      220.33      234.17     12.48 o 
   2  10   1      509.52      562.15     19.70 o 
   3  10   1      385.18      441.08     36.99 o 
   4  10   1      635.19      673.27     19.10 o 
   5  10   1     2924.57     2844.18     35.72 o 
   6  10   1        5.13       19.78     10.39 o 
   7  10   1     2688.70     2760.13     34.38 o 
   8  10   1      303.87      323.06     12.94 o 
   9  10   1     3349.06     3293.61     37.56 o 
  10  10   1       70.05       63.55     10.60 o 
  11  10   1     1561.35     1533.45     25.35 o 
  12  10   1      203.10      206.97     18.25 o 
  13  10   1      698.47      720.92     42.74 o 
 -12  11   1       48.87       57.76     11.35 o 
 -11  11   1      194.39      292.62     28.75 o 
 -10  11   1       11.76       33.16     10.32 o 
  -9  11   1       79.55       72.31     16.19 o 
  -8  11   1        2.56        2.73      8.79 o 
  -7  11   1      192.66      210.14     14.10 o 
  -6  11   1      465.87      488.12     24.04 o 
  -5  11   1     2177.81     2183.55     33.88 o 
  -4  11   1      225.16      212.95     14.66 o 
  -3  11   1     5354.86     5155.86    116.95 o 
  -2  11   1      105.27      137.28     20.96 o 
  -1  11   1     3851.85     3747.72     45.11 o 
   0  11   1       60.83       61.13     11.49 o 
   1  11   1     6619.92     6324.25     77.15 o 
   2  11   1       12.20       19.96     14.77 o 
   3  11   1     5581.10     5473.23     61.24 o 
   4  11   1       32.32       46.99     11.99 o 
   5  11   1     3483.39     3463.33     43.58 o 
   6  11   1      435.93      463.86     29.42 o 
   7  11   1      537.85      570.74     18.48 o 
   8  11   1      149.72      152.40     11.13 o 
   9  11   1        2.73        0.58     11.10 o 
  10  11   1      137.47      144.06     11.10 o 
  11  11   1       16.56       18.18     23.87 o 
  12  11   1       61.35       66.43     27.81 o 
 -11  12   1     1319.25     1241.90     26.19 o 
 -10  12   1        0.20       20.71      9.30 o 
  -9  12   1     1647.12     1626.12     58.40 o 
  -8  12   1       60.38       35.54      9.73 o 
  -7  12   1     2832.65     2840.24     35.63 o 
  -6  12   1        1.32        3.94      8.77 o 
  -5  12   1     2705.81     2573.86     53.99 o 
  -4  12   1      107.32       99.84     16.38 o 
  -3  12   1     1748.17     1791.12     42.67 o 
  -2  12   1        0.22       -2.82     11.41 o 
  -1  12   1      577.13      644.66     19.01 o 
   0  12   1      250.63      216.29     17.50 o 
   1  12   1      137.78      142.32     12.07 o 
   2  12   1       13.47       16.70     13.30 o 
   3  12   1      232.85      313.63     41.56 o 
   4  12   1      100.41      128.09     30.73 o 
   5  12   1     1519.47     1506.83     26.01 o 
   6  12   1       29.53       26.51     10.54 o 
   7  12   1     2937.14     2846.78     39.19 o 
   8  12   1       10.54       -0.20      9.77 o 
   9  12   1     1730.60     1721.45     26.46 o 
  10  12   1       44.44       42.19     21.65 o 
  -9  13   1        2.34      -14.93     14.93 o 
  -8  13   1      238.10      230.51     15.10 o 
  -7  13   1       19.18       28.04     12.02 o 
  -6  13   1      217.60      204.65     14.49 o 
  -5  13   1      618.01      610.92     31.60 o 
  -4  13   1      469.55      386.41     33.80 o 
  -3  13   1     1318.43     1325.56     46.31 o 
  -2  13   1      244.71      207.44     23.52 o 
  -1  13   1     2342.63     2356.56     49.23 o 
   0  13   1        2.21        7.89     10.52 o 
   1  13   1     2010.06     2102.75     47.38 o 
   2  13   1       66.96       63.19     13.87 o 
   3  13   1      704.60      808.77     26.69 o 
   4  13   1        1.63       -9.39      9.39 o 
   5  13   1      665.78      704.26     18.64 o 
   6  13   1       53.85       36.96     12.28 o 
   7  13   1      244.89      225.28     16.17 o 
   8  13   1      248.87      294.26     53.44 o 
   9  13   1        5.21        6.11     39.02 o 
  -7  14   1      549.45      639.92     23.46 o 
  -6  14   1      204.74      274.00     23.75 o 
  -5  14   1      824.00      886.92     35.14 o 
  -4  14   1      527.46      492.94     24.12 o 
  -3  14   1      344.11      355.79     60.67 o 
  -2  14   1      476.22      475.47     34.89 o 
  -1  14   1      111.98      108.14     15.10 o 
   0  14   1      392.10      359.33     19.96 o 
   1  14   1        5.96        4.91     12.01 o 
   2  14   1      224.53      204.43     24.48 o 
   3  14   1      224.63      238.43     26.07 o 
   4  14   1      559.52      488.99     32.49 o 
   5  14   1      198.17      250.21     21.42 o 
   6  14   1      190.60      125.20     18.98 o 
   7  14   1      853.76      830.49     69.98 o 
  -4  15   1      341.71      363.39     42.66 o 
  -3  15   1      444.90      458.91     23.20 o 
  -2  15   1      122.81       97.28     16.42 o 
  -1  15   1      583.50      625.33     31.78 o 
   0  15   1       29.23       37.89     18.72 o 
   1  15   1      617.95      707.28     43.74 o 
   2  15   1        5.71       24.88     14.10 o 
   3  15   1      504.40      475.87     31.98 o 
 -18   0   2     2653.08     2684.36     65.54 o 
 -16   0   2     3331.84     3332.62     81.50 o 
 -14   0   2     3726.97     3695.90     73.74 o 
 -12   0   2     2883.95     2711.68     62.91 o 
 -10   0   2     1652.87     1572.02     35.87 o 
  -8   0   2      293.34      362.17     64.05 o 
  -6   0   2    10402.14    10965.18    156.33 o 
  -4   0   2    26962.30    27174.72    395.27 o 
  -2   0   2    68921.58    63892.84   1107.75 o 
   2   0   2    63489.03    63423.76    783.30 o 
   4   0   2    78909.44    79067.84   1223.40 o 
   6   0   2    25367.05    23991.66    284.89 o 
   8   0   2     6250.52     6274.90     70.81 o 
  10   0   2       97.08      106.99     17.67 o 
  12   0   2      131.00      140.04     18.07 o 
  14   0   2      718.09      721.49     29.15 o 
  16   0   2     1422.90     1395.22     42.87 o 
 -18   1   2      182.69      236.92     20.81 o 
 -17   1   2      179.15      167.17     20.72 o 
 -16   1   2      524.98      561.21     20.15 o 
 -15   1   2      441.05      435.68     24.75 o 
 -14   1   2     1201.35     1259.88     25.60 o 
 -13   1   2      694.56      683.87     21.33 o 
 -12   1   2     3784.10     3865.53     45.87 o 
 -11   1   2       70.92       76.42     13.15 o 
 -10   1   2    11955.64    12020.92    112.09 o 
  -9   1   2      234.65      209.57     15.45 o 
  -8   1   2    41439.95    43033.14    459.55 o 
  -7   1   2      238.16      285.35     12.37 o 
  -6   1   2    32735.79    33746.77    323.41 o 
  -5   1   2     4125.72     4200.76     40.96 o 
  -4   1   2     1817.09     1709.69     22.82 o 
  -3   1   2     2819.21     2899.07     28.80 o 
  -2   1   2    28022.68    27466.73    642.43 o 
  -1   1   2     5527.81     5559.67     70.39 o 
   0   1   2     8272.38     8084.66     85.38 o 
   1   1   2     1221.23     1400.25     44.00 o 
   2   1   2      188.44      252.32     12.77 o 
   3   1   2    18671.65    19194.43    144.99 o 
   4   1   2    10459.34    10520.67     78.25 o 
   5   1   2    10946.67    11180.58     74.25 o 
   6   1   2    24273.47    24379.00    203.11 o 
   7   1   2      115.90      183.20      9.89 o 
   8   1   2    10987.61    10483.41     91.52 o 
   9   1   2        9.47       12.89      8.59 o 
  10   1   2     9174.43     9075.11     79.83 o 
  11   1   2       40.66       39.28     11.91 o 
  12   1   2     5000.95     4866.57     47.78 o 
  13   1   2        2.69       13.67     11.37 o 
  14   1   2     2196.04     2169.76     34.20 o 
  15   1   2       24.69       39.34     12.97 o 
  16   1   2      472.87      537.02     21.50 o 
  17   1   2      212.86      261.14     34.36 o 
 -18   2   2     1176.01     1219.85    114.52 o 
 -17   2   2        5.33       -1.40     15.24 o 
 -16   2   2     2501.28     2460.49     36.77 o 
 -15   2   2       22.22       37.28     14.09 o 
 -14   2   2     3119.18     3149.12     43.00 o 
 -13   2   2     2206.19     2216.29     35.08 o 
 -12   2   2     6374.06     6374.57     70.96 o 
 -11   2   2      398.96      429.73     21.85 o 
 -10   2   2      931.48      903.47     20.04 o 
  -9   2   2     3887.47     4012.46     45.99 o 
  -8   2   2      722.32      819.79     20.33 o 
  -7   2   2     5916.23     6115.08     60.17 o 
  -6   2   2     8281.46     8217.19     66.18 o 
  -5   2   2     7497.06     7450.34     61.72 o 
  -4   2   2     9116.82     9049.69     63.75 o 
  -3   2   2     3220.47     3108.11     29.01 o 
  -2   2   2     3213.30     3069.18     44.38 o 
  -1   2   2       49.97      128.99     22.20 o 
   0   2   2    17916.42    19119.02    262.15 o 
   1   2   2      197.68      237.44     28.31 o 
   2   2   2     9777.45     9122.34     69.63 o 
   3   2   2     8849.58     8854.72     60.68 o 
   4   2   2    15673.15    15237.19    111.16 o 
   5   2   2     7632.57     7592.97     57.29 o 
   6   2   2     4712.02     4498.26     38.54 o 
   7   2   2     4319.00     4442.88     37.91 o 
   8   2   2     1058.08     1099.57     24.97 o 
   9   2   2     2941.61     2989.26     32.44 o 
  10   2   2       78.32      109.45     11.91 o 
  11   2   2     1607.75     1565.45     27.67 o 
  12   2   2      847.41      853.31     28.50 o 
  13   2   2      952.79      952.10     27.57 o 
  14   2   2      460.12      448.45     17.24 o 
  15   2   2      208.02      253.99     19.40 o 
  16   2   2     1109.00     1181.37     27.71 o 
  17   2   2      199.46      211.05     23.43 o 
 -17   3   2     1000.61     1055.70     33.57 o 
 -16   3   2       47.76       27.22     11.79 o 
 -15   3   2     2015.77     1975.57     43.06 o 
 -14   3   2      590.85      617.55     29.35 o 
 -13   3   2     3001.27     2867.86     42.79 o 
 -12   3   2     6426.57     6442.07     76.25 o 
 -11   3   2      173.06      171.57     20.65 o 
 -10   3   2     5905.23     5796.30     68.57 o 
  -9   3   2      889.28      909.27     19.05 o 
  -8   3   2    13556.52    13162.19    123.42 o 
  -7   3   2        7.22       23.70     11.10 o 
  -6   3   2    29356.66    30100.71    272.68 o 
  -5   3   2     6237.37     6122.08     42.16 o 
  -4   3   2     8750.50     8663.30     75.50 o 
  -3   3   2    24071.25    25728.67    253.40 o 
  -2   3   2    10730.98    10910.49    110.70 o 
  -1   3   2    31787.46    33625.52    351.70 o 
   0   3   2      111.03      124.47      9.08 o 
   1   3   2      465.22      592.57      9.07 o 
   2   3   2     2295.33     2409.40     19.79 o 
   3   3   2     8569.98     8518.23     62.74 o 
   4   3   2     4200.81     4104.29     28.91 o 
   5   3   2     4561.64     4471.85     34.55 o 
   6   3   2     9390.45     9142.45     71.89 o 
   7   3   2     1120.62     1071.93     15.48 o 
   8   3   2     5628.43     5534.03     50.67 o 
   9   3   2      772.80      832.45     25.48 o 
  10   3   2     6244.83     6220.88     63.22 o 
  11   3   2        1.44       16.46      9.42 o 
  12   3   2     1348.11     1338.14     34.71 o 
  13   3   2       86.10      156.25     31.35 o 
  14   3   2     1214.49     1163.04     31.49 o 
  15   3   2      522.37      560.74     29.97 o 
  16   3   2      164.90      219.99     15.32 o 
 -17   4   2        9.17       33.18     12.59 o 
 -16   4   2      768.17      718.96     22.46 o 
 -15   4   2      573.30      568.01     22.78 o 
 -14   4   2     1076.72     1032.14     27.66 o 
 -13   4   2     1820.05     1735.12     30.50 o 
 -12   4   2     1824.25     1836.28     44.00 o 
 -11   4   2     2296.26     2375.78     36.00 o 
 -10   4   2      145.14      192.69     19.55 o 
  -9   4   2    17205.98    17044.01    160.19 o 
  -8   4   2      199.48      219.28     10.91 o 
  -7   4   2    21240.79    20838.47    174.77 o 
  -6   4   2      301.04      352.33     10.75 o 
  -5   4   2    25038.59    25343.74    260.21 o 
  -4   4   2     2199.50     2119.01     25.10 o 
  -3   4   2     6844.55     6397.07     59.26 o 
  -2   4   2     7875.75     7408.65     77.67 o 
  -1   4   2      981.75      861.94     12.74 o 
   0   4   2    26735.25    27765.48    269.74 o 
   1   4   2      231.60      303.13      8.85 o 
   2   4   2    23735.38    24567.03    236.36 o 
   3   4   2    24260.00    25208.71    220.72 o 
   4   4   2      279.40      216.79     15.41 o 
   5   4   2     9649.52     9725.76     88.82 o 
   6   4   2     1445.00     1542.59     15.88 o 
   7   4   2     8284.49     8345.70     70.53 o 
   8   4   2      637.09      678.42     14.35 o 
   9   4   2     5635.08     5522.51     50.24 o 
  10   4   2        3.32        9.43      9.77 o 
  11   4   2     5457.02     5401.40     59.62 o 
  12   4   2     1024.29     1034.69     24.36 o 
  13   4   2     3629.53     3559.38     44.56 o 
  14   4   2      790.33      764.39     20.85 o 
  15   4   2      819.75      803.72     29.58 o 
  16   4   2      108.61      137.26     17.00 o 
 -17   5   2     1413.62     1334.15     36.26 o 
 -16   5   2        2.68       29.27     12.80 o 
 -15   5   2     1868.68     1869.59     32.50 o 
 -14   5   2       62.22       46.56     12.89 o 
 -13   5   2     2796.75     2808.21     37.99 o 
 -12   5   2      246.51      228.21     13.98 o 
 -11   5   2     2611.43     2549.23     37.74 o 
 -10   5   2       11.58       23.32     12.40 o 
  -9   5   2        5.42       15.80      9.01 o 
  -8   5   2       44.00       85.14     11.57 o 
  -7   5   2     2916.34     3045.25     38.85 o 
  -6   5   2     3158.92     3126.04     36.13 o 
  -5   5   2     7653.71     7616.67     74.74 o 
  -4   5   2      508.58      476.26     13.17 o 
  -3   5   2    22597.53    22851.52    263.67 o 
  -2   5   2        3.74       14.24      9.06 o 
  -1   5   2    38592.54    39281.32    429.41 o 
   0   5   2      221.33      281.76      9.64 o 
   1   5   2    60627.74    64698.62    815.88 o 
   2   5   2       55.23       85.49     12.19 o 
   3   5   2    26762.97    28131.04    319.52 o 
   4   5   2     2707.71     2552.91     24.53 o 
   5   5   2     7895.29     7510.43     70.88 o 
   6   5   2     1964.60     1942.76     22.43 o 
   7   5   2     4221.94     4383.46     50.47 o 
   8   5   2      163.26      158.98     13.24 o 
   9   5   2     1149.53     1175.50     19.41 o 
  10   5   2      437.17      426.47     15.50 o 
  11   5   2       72.07       87.13     13.53 o 
  12   5   2      417.55      416.25     17.65 o 
  13   5   2      715.95      679.74     22.96 o 
  14   5   2      304.14      306.56     19.56 o 
  15   5   2      995.55     1032.69     24.68 o 
  16   5   2        8.69       11.35     13.06 o 
 -16   6   2       67.86       56.77     17.14 o 
 -15   6   2      480.71      508.58     21.17 o 
 -14   6   2       51.71       36.20     14.73 o 
 -13   6   2     1672.27     1592.52     30.57 o 
 -12   6   2      171.94      188.13     19.67 o 
 -11   6   2     3996.72     3929.94     71.75 o 
 -10   6   2     1468.65     1431.93     29.41 o 
  -9   6   2    15985.70    15707.68    169.65 o 
  -8   6   2      293.25      305.58     18.84 o 
  -7   6   2    11099.97    10771.57    105.87 o 
  -6   6   2       30.21       32.70      7.94 o 
  -5   6   2    16550.33    16507.09    144.84 o 
  -4   6   2       10.79       14.76      7.21 o 
  -3   6   2    13095.89    13359.08    144.99 o 
  -2   6   2       64.55      120.86     18.89 o 
  -1   6   2     1708.76     1721.88     27.79 o 
   0   6   2       57.25       96.05      7.86 o 
   1   6   2     1007.42     1005.67     17.26 o 
   2   6   2     7314.12     7652.40     73.53 o 
   3   6   2     9349.90     9926.57     91.74 o 
   4   6   2     2708.25     3120.39     27.11 o 
   5   6   2     3114.63     3062.32     34.70 o 
   6   6   2      525.50      510.42     18.94 o 
   7   6   2    10103.54    10116.29    106.82 o 
   8   6   2       28.62       26.41      9.79 o 
   9   6   2    10335.97    10204.41    113.30 o 
  10   6   2       68.82       46.38     10.72 o 
  11   6   2     3152.58     3187.04     39.75 o 
  12   6   2       72.16       89.46     14.69 o 
  13   6   2     2986.79     3075.25     54.73 o 
  14   6   2      323.70      324.54     18.28 o 
  15   6   2      403.14      429.21     22.79 o 
 -16   7   2       12.29       16.33     19.94 o 
 -15   7   2     1563.73     1567.18     43.91 o 
 -14   7   2      207.35      151.15     32.77 o 
 -13   7   2     2714.66     2609.43     70.56 o 
 -12   7   2      270.45      235.49     30.11 o 
 -11   7   2     4661.28     4645.95     61.77 o 
 -10   7   2     1929.40     1818.66     32.88 o 
  -9   7   2       95.41      121.31     15.09 o 
  -8   7   2      277.35      278.49     31.42 o 
  -7   7   2      677.22      660.19     15.89 o 
  -6   7   2      768.18      831.38     22.06 o 
  -5   7   2     3062.03     3023.34     29.36 o 
  -4   7   2     1038.02     1097.63     25.96 o 
  -3   7   2     4878.46     4821.92     60.77 o 
  -2   7   2      643.89      704.31     16.65 o 
  -1   7   2    11329.44    11057.98    119.01 o 
   0   7   2     1511.37     1570.30     18.66 o 
   1   7   2    26169.16    26307.96    273.83 o 
   2   7   2      387.67      402.63     13.72 o 
   3   7   2     3987.76     3879.50     43.13 o 
   4   7   2        3.90       12.72      8.91 o 
   5   7   2     7239.42     7277.22     62.88 o 
   6   7   2      696.35      708.27     19.09 o 
   7   7   2     2376.84     2307.52     27.72 o 
   8   7   2      667.21      709.27     16.67 o 
   9   7   2      220.64      251.89     24.86 o 
  10   7   2      325.49      327.69     15.09 o 
  11   7   2       80.60       62.89     10.84 o 
  12   7   2       68.34       77.23     12.33 o 
  13   7   2     1230.31     1191.26     28.58 o 
  14   7   2        5.13        5.41     14.29 o 
  15   7   2      467.56      513.75     43.10 o 
 -15   8   2      196.52      211.85     24.72 o 
 -14   8   2      567.27      554.09     29.63 o 
 -13   8   2     1316.75     1412.54     43.62 o 
 -12   8   2      482.04      525.69     22.09 o 
 -11   8   2     2834.54     2889.34     66.98 o 
 -10   8   2      100.77      100.13     11.82 o 
  -9   8   2    10203.38    10214.40    109.46 o 
  -8   8   2       32.97        7.35     10.01 o 
  -7   8   2     9552.74     9381.38    108.51 o 
  -6   8   2      153.69      156.77     15.79 o 
  -5   8   2     9988.39     9819.65     89.90 o 
  -4   8   2     2201.90     2259.76     29.84 o 
  -3   8   2     4911.94     4897.94     74.91 o 
  -2   8   2     2327.72     2266.47     29.12 o 
  -1   8   2     1866.56     1794.42     30.86 o 
   0   8   2     1838.63     1892.08     25.23 o 
   1   8   2      957.61      915.11     18.81 o 
   2   8   2     2184.76     2162.99     33.23 o 
   3   8   2      254.98      278.23     18.49 o 
   4   8   2      966.81      963.02     15.19 o 
   5   8   2     1683.42     1699.90     32.14 o 
   6   8   2      427.42      483.93     15.93 o 
   7   8   2     4606.73     4648.34     61.53 o 
   8   8   2      147.55      178.49     11.21 o 
   9   8   2     3405.16     3270.75     45.33 o 
  10   8   2       53.69       80.05      9.98 o 
  11   8   2     1662.37     1556.68     25.86 o 
  12   8   2       17.03       13.86      9.39 o 
  13   8   2     1232.61     1253.13     33.99 o 
  14   8   2      233.56      197.91     61.08 o 
 -14   9   2      472.72      471.79     43.83 o 
 -13   9   2     1005.51      965.58     28.59 o 
 -12   9   2     1207.69     1169.74     24.73 o 
 -11   9   2      630.64      618.93     18.53 o 
 -10   9   2     3641.63     3569.29     43.57 o 
  -9   9   2     1132.51     1089.23     21.11 o 
  -8   9   2     2716.88     2696.04     37.14 o 
  -7   9   2       81.88       84.79     11.68 o 
  -6   9   2     5975.91     5918.45     61.80 o 
  -5   9   2      943.90      977.54     31.22 o 
  -4   9   2     5516.50     5477.60     64.22 o 
  -3   9   2     1468.87     1527.77     49.79 o 
  -2   9   2     1027.83     1061.27     31.58 o 
  -1   9   2     5455.05     5481.07     54.95 o 
   0   9   2      197.82      211.76     15.22 o 
   1   9   2     4726.77     4731.23     59.54 o 
   2   9   2     1463.12     1452.12     31.71 o 
   3   9   2     6537.37     6612.40     77.22 o 
   4   9   2     1224.68     1204.32     27.12 o 
   5   9   2     1912.58     1934.38     23.11 o 
   6   9   2     1492.87     1503.14     21.60 o 
   7   9   2      367.96      317.56     21.35 o 
   8   9   2     2656.59     2546.77     35.35 o 
   9   9   2       71.10       67.57     12.39 o 
  10   9   2     2068.33     2074.58     38.63 o 
  11   9   2       58.71       74.25      8.53 o 
  12   9   2     1453.33     1454.62     27.12 o 
  13   9   2      387.41      392.03     30.71 o 
 -13  10   2      195.36      193.82     17.10 o 
 -12  10   2      615.20      635.90     26.57 o 
 -11  10   2       91.85      104.17     11.93 o 
 -10  10   2      184.54      193.56     15.40 o 
  -9  10   2       92.02      150.60     11.34 o 
  -8  10   2      206.66      188.48     21.14 o 
  -7  10   2     1010.35     1056.96     20.53 o 
  -6  10   2      862.67      868.43     18.77 o 
  -5  10   2     1687.53     1667.30     27.71 o 
  -4  10   2     3990.02     3996.51     50.79 o 
  -3  10   2      137.92      139.26     14.66 o 
  -2  10   2     5106.97     4924.00     60.07 o 
  -1  10   2      289.74      254.28     16.81 o 
   0  10   2     6382.04     6143.38     91.70 o 
   1  10   2       22.87       25.26     10.03 o 
   2  10   2     8609.57     8346.97    112.43 o 
   3  10   2       69.27       55.45     11.50 o 
   4  10   2     4925.67     4752.01     55.82 o 
   5  10   2      740.31      723.80     23.23 o 
   6  10   2     1343.97     1353.53     20.96 o 
   7  10   2     1060.55     1071.19     34.42 o 
   8  10   2      299.33      332.39     16.58 o 
   9  10   2      176.21      232.71     12.87 o 
  10  10   2       36.31       43.41     13.55 o 
  11  10   2      711.76      704.03     44.20 o 
  12  10   2       70.86       74.17     33.92 o 
 -12  11   2     1158.15     1121.18     51.60 o 
 -11  11   2        4.30        7.26      9.27 o 
 -10  11   2     1468.48     1548.20     30.35 o 
  -9  11   2      132.74      134.76     12.69 o 
  -8  11   2     4130.23     4190.99     50.26 o 
  -7  11   2        2.68        1.89      8.51 o 
  -6  11   2     1892.55     1943.21     31.68 o 
  -5  11   2        7.78       29.82     12.29 o 
  -4  11   2     1487.72     1528.67     25.25 o 
  -3  11   2       93.67      105.90     13.67 o 
  -2  11   2     1823.35     1770.17     30.74 o 
  -1  11   2      254.92      276.46     15.72 o 
   0  11   2       98.17       85.94     10.60 o 
   1  11   2      459.81      534.48     19.47 o 
   2  11   2        1.70        5.97     14.08 o 
   3  11   2     1171.56     1220.78     36.98 o 
   4  11   2     2172.86     2106.00     34.09 o 
   5  11   2      412.51      455.19     15.78 o 
   6  11   2     2415.23     2330.29     33.51 o 
   7  11   2      103.41      134.17     16.39 o 
   8  11   2     2868.06     2740.27     45.58 o 
   9  11   2       12.26       16.83      8.75 o 
  10  11   2     1816.71     1862.30     93.71 o 
  11  11   2       11.85        5.17     26.57 o 
 -11  12   2       12.24       21.65     13.03 o 
 -10  12   2      227.31      232.30     29.93 o 
  -9  12   2       34.82       23.36     14.20 o 
  -8  12   2       63.16       71.22     11.32 o 
  -7  12   2       12.63       10.49     10.25 o 
  -6  12   2      776.56      783.36     27.71 o 
  -5  12   2        2.58        0.77     11.44 o 
  -4  12   2      746.92      788.66     20.20 o 
  -3  12   2      418.53      371.74     23.44 o 
  -2  12   2     3618.95     3480.25     60.09 o 
  -1  12   2        0.03       -7.10      9.43 o 
   0  12   2     4299.33     4197.53     48.22 o 
   1  12   2      176.56      201.71     17.07 o 
   2  12   2     3857.03     3804.19     65.69 o 
   3  12   2        0.91       13.07     14.87 o 
   4  12   2     5129.21     4931.98     62.77 o 
   5  12   2       21.76       24.70      8.46 o 
   6  12   2      865.14      830.87     25.91 o 
   7  12   2       82.95      115.72     14.33 o 
   8  12   2      489.63      545.04     69.56 o 
   9  12   2       50.68       27.22     28.26 o 
  10  12   2        1.75       17.41     20.04 o 
  -9  13   2       85.72       69.81     16.77 o 
  -8  13   2     1652.26     1710.07     31.81 o 
  -7  13   2       32.91       47.39     12.81 o 
  -6  13   2     2229.18     2339.04     42.77 o 
  -5  13   2       93.96       61.63     17.76 o 
  -4  13   2     1347.94     1379.82     31.39 o 
  -3  13   2      308.00      292.48     29.04 o 
  -2  13   2     1012.01     1021.42     34.81 o 
  -1  13   2      261.37      224.99     17.95 o 
   0  13   2       17.53        5.72     17.82 o 
   1  13   2       76.02       88.05     24.15 o 
   2  13   2       78.74      101.43     13.05 o 
   3  13   2      452.17      434.73     31.09 o 
   4  13   2       86.03      151.45     20.09 o 
   5  13   2      148.65      124.43     10.51 o 
   6  13   2     1010.18      937.74     21.47 o 
   7  13   2        9.48       17.02     32.61 o 
   8  13   2      988.47     1054.93    118.34 o 
  -7  14   2      693.28      681.57     42.98 o 
  -6  14   2       36.42       52.02     15.79 o 
  -5  14   2      255.39      260.30     18.57 o 
  -4  14   2      226.50      272.83     63.86 o 
  -3  14   2      265.25      260.53     23.57 o 
  -2  14   2     1673.25     1625.22     36.29 o 
  -1  14   2       17.10       25.07     14.22 o 
   0  14   2     1022.83     1098.99     22.45 o 
   1  14   2        3.81        2.63     16.38 o 
   2  14   2     1200.67     1246.18     40.20 o 
   3  14   2       19.81       30.47     13.97 o 
   4  14   2      695.73      715.72     28.85 o 
   5  14   2      236.35      155.54     35.05 o 
   6  14   2      367.31      427.89     71.26 o 
  -4  15   2      248.22      218.01     31.39 o 
  -3  15   2      723.31      636.33     31.36 o 
  -2  15   2      197.88      194.55     20.15 o 
  -1  15   2      518.39      554.80     25.81 o 
   0  15   2       71.23      137.17     28.12 o 
   1  15   2      677.28      630.76     24.94 o 
   2  15   2       15.23       -3.16     12.11 o 
   3  15   2      591.26      523.91     41.23 o 
 -17   0   3       63.76       74.31     23.42 o 
 -15   0   3      739.96      804.11     34.04 o 
 -13   0   3     2698.01     2873.44     61.09 o 
 -11   0   3     6398.03     6672.81    156.59 o 
  -9   0   3    13640.53    13646.38    200.64 o 
  -7   0   3    27137.54    25973.44    388.64 o 
  -5   0   3    62220.34    62173.66   1150.29 o 
  -3   0   3    16738.23    16062.91    216.81 o 
  -1   0   3    15949.13    16251.40    200.64 o 
   1   0   3       12.93       64.43      7.33 o 
   3   0   3     6638.01     6670.88     58.53 o 
   5   0   3     1391.79     1497.94     40.62 o 
   7   0   3    14709.38    14550.77    175.91 o 
   9   0   3    11815.84    11651.69    136.66 o 
  11   0   3    10448.64    10247.09    128.05 o 
  13   0   3     4211.51     4096.71     66.74 o 
  15   0   3     1773.28     1701.12     48.05 o 
 -18   1   3       12.79        6.07     17.53 o 
 -17   1   3     2023.90     2113.92     35.67 o 
 -16   1   3        6.29        7.03     13.86 o 
 -15   1   3     4652.92     4685.66     56.40 o 
 -14   1   3      335.22      353.13     18.37 o 
 -13   1   3     5593.71     5587.68     60.79 o 
 -12   1   3      873.26      848.28     24.79 o 
 -11   1   3     5227.20     5175.54     60.33 o 
 -10   1   3     1181.07     1194.56     25.40 o 
  -9   1   3     4696.64     4793.05     48.90 o 
  -8   1   3     4537.34     4653.30     50.02 o 
  -7   1   3     7367.52     8166.92     73.31 o 
  -6   1   3       16.16       42.02      7.56 o 
  -5   1   3     5249.09     4802.15     53.54 o 
  -4   1   3      755.30      670.80     27.37 o 
  -3   1   3    27503.23    27455.63    287.95 o 
  -2   1   3    11205.07    11108.90    121.83 o 
  -1   1   3    50600.50    50592.78    754.11 o 
   0   1   3    24702.67    26055.19    203.41 o 
   1   1   3    19164.33    19302.08    306.24 o 
   2   1   3    11972.17    12043.85    127.61 o 
   3   1   3    27178.75    27455.92    207.38 o 
   4   1   3     4221.25     4407.26     31.30 o 
   5   1   3    11376.51    10694.80     73.82 o 
   6   1   3     1179.22     1244.60     16.40 o 
   7   1   3     8452.83     8530.54     64.52 o 
   8   1   3      116.62      126.94      9.17 o 
   9   1   3      762.18      808.30     17.24 o 
  10   1   3      405.37      381.42     15.64 o 
  11   1   3        0.34        8.69     11.29 o 
  12   1   3      703.17      668.76     23.19 o 
  13   1   3      499.05      494.96     17.02 o 
  14   1   3      103.41      150.76     19.06 o 
  15   1   3      923.26      955.67     31.10 o 
  16   1   3       47.61       50.40     13.54 o 
 -18   2   3      774.40      773.80     51.67 o 
 -17   2   3      105.20      145.90     15.60 o 
 -16   2   3      794.44      811.36     20.88 o 
 -15   2   3      446.95      486.76     37.75 o 
 -14   2   3     1411.89     1417.84     30.59 o 
 -13   2   3     2268.75     2264.45     33.92 o 
 -12   2   3      739.03      799.59     27.20 o 
 -11   2   3     5522.02     5628.83     66.28 o 
 -10   2   3      482.90      532.22     19.84 o 
  -9   2   3    18701.85    18243.26    170.23 o 
  -8   2   3      173.55      237.74     12.49 o 
  -7   2   3    29258.56    29733.22    292.15 o 
  -6   2   3    12746.01    13473.34    111.27 o 
  -5   2   3    30359.42    31583.80    298.32 o 
  -4   2   3     2270.43     2253.46     26.42 o 
  -3   2   3     2139.67     1995.36     27.99 o 
  -2   2   3      584.84      542.12     18.29 o 
  -1   2   3     2822.81     2663.51     27.42 o 
   0   2   3    11659.31    11866.93     87.28 o 
   1   2   3    11590.64    12280.90    195.42 o 
   2   2   3    21887.13    22386.67    412.56 o 
   3   2   3     2986.05     3032.35     31.72 o 
   4   2   3    26127.86    27644.56    225.26 o 
   5   2   3     7426.01     7006.04     48.61 o 
   6   2   3      642.64      831.30     12.42 o 
   7   2   3    11526.67    11514.38     85.72 o 
   8   2   3      233.01      306.76     10.89 o 
   9   2   3     4952.06     4831.59     48.17 o 
  10   2   3       83.88       91.08     15.61 o 
  11   2   3     4651.30     4586.16     47.46 o 
  12   2   3       75.94       82.55     11.97 o 
  13   2   3     4241.17     4162.49     51.17 o 
  14   2   3       84.33       81.63     11.63 o 
  15   2   3      891.79      900.63     21.89 o 
  16   2   3      415.01      479.82     27.38 o 
 -17   3   3     1026.75     1058.57     43.14 o 
 -16   3   3       57.07       47.24     12.13 o 
 -15   3   3     2557.91     2575.14     42.41 o 
 -14   3   3     1125.16     1073.75     25.48 o 
 -13   3   3     2603.96     2587.37     39.50 o 
 -12   3   3     2678.65     2568.51     43.65 o 
 -11   3   3     3317.88     3202.55     45.66 o 
 -10   3   3     4867.35     4933.95     54.28 o 
  -9   3   3      565.09      558.34     32.13 o 
  -8   3   3    15082.53    15225.56    139.37 o 
  -7   3   3      193.46      191.89     12.74 o 
  -6   3   3    20809.75    20417.34    187.05 o 
  -5   3   3     2869.59     2719.76     26.18 o 
  -4   3   3    14560.27    14503.59    282.80 o 
  -3   3   3    10335.23    10220.03    167.30 o 
  -2   3   3     9426.94     9403.17     97.92 o 
  -1   3   3     5041.16     4840.60     37.99 o 
   0   3   3     3737.07     3855.83     44.32 o 
   1   3   3    20020.03    20332.91    161.28 o 
   2   3   3      148.29      196.90     17.26 o 
   3   3   3    15118.86    14631.96    117.14 o 
   4   3   3     8217.15     8383.39     61.32 o 
   5   3   3     6851.69     6227.67     45.78 o 
   6   3   3     6613.49     6687.46     52.91 o 
   7   3   3     3917.53     3947.82     34.98 o 
   8   3   3     2908.68     2895.06     31.41 o 
   9   3   3      464.57      461.70     15.33 o 
  10   3   3     5607.10     5532.09     54.40 o 
  11   3   3       93.56       99.09     12.58 o 
  12   3   3     3266.39     3266.04     39.34 o 
  13   3   3      264.73      274.71     15.30 o 
  14   3   3     1203.57     1228.47     24.17 o 
  15   3   3      338.66      333.78     17.78 o 
  16   3   3      430.21      476.45     47.28 o 
 -17   4   3       61.87       37.50     12.45 o 
 -16   4   3     1931.40     1905.07     41.90 o 
 -15   4   3      342.84      360.85     20.69 o 
 -14   4   3     2091.59     2053.09     31.89 o 
 -13   4   3      783.16      775.27     21.91 o 
 -12   4   3     4179.46     4126.19     62.34 o 
 -11   4   3     1347.02     1333.45     26.99 o 
 -10   4   3      668.27      665.82     17.81 o 
  -9   4   3      549.69      530.92     14.69 o 
  -8   4   3       68.21       72.35      8.76 o 
  -7   4   3     7971.86     8002.57     92.83 o 
  -6   4   3     3722.47     3896.64     55.96 o 
  -5   4   3     9888.85    10058.50     90.67 o 
  -4   4   3    15610.82    16101.49    148.49 o 
  -3   4   3      139.47      239.21     15.59 o 
  -2   4   3    26952.65    27734.95    321.72 o 
  -1   4   3     1203.99     1059.71     16.11 o 
   0   4   3    47222.09    49924.94    575.29 o 
   1   4   3     8977.09     9302.99     69.37 o 
   2   4   3    27522.46    28657.03    409.64 o 
   3   4   3       21.70       58.29      4.37 o 
   4   4   3    12596.00    12785.79    120.49 o 
   5   4   3     3666.74     3497.66     35.60 o 
   6   4   3     6318.88     6280.72     53.41 o 
   7   4   3     4079.97     3874.78     41.11 o 
   8   4   3     1936.86     1908.04     22.74 o 
   9   4   3     1344.25     1252.40     22.34 o 
  10   4   3      659.49      696.89     21.62 o 
  11   4   3      881.57      931.24     20.90 o 
  12   4   3        9.44       15.91     10.65 o 
  13   4   3      768.67      750.79     23.68 o 
  14   4   3      202.91      216.71     13.22 o 
  15   4   3      187.70      204.74     18.61 o 
  16   4   3      503.15      544.07     24.45 o 
 -17   5   3        9.30        2.18     11.67 o 
 -16   5   3       66.60       83.97     14.06 o 
 -15   5   3      101.45      113.93     14.39 o 
 -14   5   3      854.35      891.06     24.55 o 
 -13   5   3       34.43       34.26     11.13 o 
 -12   5   3     2818.34     2904.44     37.78 o 
 -11   5   3      517.06      525.81     35.56 o 
 -10   5   3     4981.38     5100.35     82.29 o 
  -9   5   3      224.48      205.12     16.05 o 
  -8   5   3     7698.42     7735.59     80.98 o 
  -7   5   3        7.33       27.17      9.91 o 
  -6   5   3    16929.19    17213.21    176.42 o 
  -5   5   3        5.58       14.22      8.19 o 
  -4   5   3    11625.49    11160.40     99.63 o 
  -3   5   3       91.19       69.26     19.51 o 
  -2   5   3     6948.72     6598.77     66.02 o 
  -1   5   3       42.07       28.00      6.64 o 
   0   5   3     2726.85     2584.26     29.64 o 
   1   5   3    19785.84    20729.11    285.65 o 
   2   5   3       12.38       32.48      7.44 o 
   3   5   3     2319.49     2184.42     23.75 o 
   4   5   3     2802.58     2624.56     28.08 o 
   5   5   3      581.52      597.23     11.25 o 
   6   5   3     8287.14     8324.32     78.24 o 
   7   5   3      853.60      879.44     18.77 o 
   8   5   3     6966.48     6922.92     67.82 o 
   9   5   3      339.89      308.16     13.48 o 
  10   5   3     6142.07     6109.39     59.94 o 
  11   5   3       10.84       -3.49      7.97 o 
  12   5   3     3876.32     3794.90     47.17 o 
  13   5   3      513.68      500.59     20.68 o 
  14   5   3     2200.11     2193.40     36.30 o 
  15   5   3        1.19      -10.84     10.84 o 
 -16   6   3     2408.50     2433.38     72.89 o 
 -15   6   3       22.33       67.30     19.59 o 
 -14   6   3     1868.79     1853.13     41.51 o 
 -13   6   3      140.00      188.85     22.84 o 
 -12   6   3     5323.41     5121.00     65.68 o 
 -11   6   3       12.34       16.74     19.65 o 
 -10   6   3       90.23       55.34     29.45 o 
  -9   6   3      621.62      679.18     26.53 o 
  -8   6   3      269.93      265.78     14.24 o 
  -7   6   3      477.71      547.73     16.77 o 
  -6   6   3      157.63      161.75     19.65 o 
  -5   6   3      110.09      105.54      8.33 o 
  -4   6   3     6249.79     6167.42     53.28 o 
  -3   6   3      668.32      715.68     20.70 o 
  -2   6   3    15288.25    15128.03    170.47 o 
  -1   6   3       43.01       79.52      8.63 o 
   0   6   3    38125.48    39861.73    456.41 o 
   1   6   3     3201.58     3180.84     34.73 o 
   2   6   3     7862.77     7416.97     69.56 o 
   3   6   3       19.74       25.25      6.34 o 
   4   6   3    14313.10    14377.82    120.69 o 
   5   6   3     2509.06     2575.48     24.98 o 
   6   6   3    12779.97    12633.56    109.88 o 
   7   6   3        1.50        4.00      5.74 o 
   8   6   3     2188.12     2155.49     29.34 o 
   9   6   3       90.89      108.47     13.16 o 
  10   6   3        8.70       15.44     11.26 o 
  11   6   3       84.38       77.99     14.47 o 
  12   6   3      253.38      279.70     15.26 o 
  13   6   3       38.38       41.94     12.44 o 
  14   6   3      160.62      198.07     18.94 o 
  15   6   3       19.84       45.74     23.39 o 
 -16   7   3        0.19       30.44     31.90 o 
 -15   7   3      198.46      192.64     32.00 o 
 -14   7   3      872.89      833.48     34.58 o 
 -13   7   3      411.05      439.61     39.03 o 
 -12   7   3     2937.62     2947.55     65.05 o 
 -11   7   3       30.94       41.19     18.51 o 
 -10   7   3     3213.30     3269.97     45.80 o 
  -9   7   3        6.19        8.50      9.71 o 
  -8   7   3    10509.69    10330.51     99.25 o 
  -7   7   3       27.03       49.00      9.90 o 
  -6   7   3    15521.78    15139.94    136.70 o 
  -5   7   3      504.30      498.10     12.77 o 
  -4   7   3    14957.29    14802.83    166.49 o 
  -3   7   3      262.02      263.41     18.90 o 
  -2   7   3     2068.63     1936.62     47.38 o 
  -1   7   3      450.68      456.24     16.24 o 
   0   7   3       73.55       72.28      9.85 o 
   1   7   3       15.80       40.88      8.25 o 
   2   7   3      697.84      765.31     15.02 o 
   3   7   3      763.34      751.56     17.47 o 
   4   7   3     1433.76     1336.74     18.31 o 
   5   7   3      510.31      497.32     11.94 o 
   6   7   3     5327.60     5220.77     46.94 o 
   7   7   3       43.82       36.15      9.71 o 
   8   7   3     7783.28     7534.63     72.42 o 
   9   7   3        1.97        7.00      5.68 o 
  10   7   3     2326.11     2326.10     34.73 o 
  11   7   3       26.91       29.95     10.37 o 
  12   7   3     1757.79     1743.55     31.51 o 
  13   7   3       13.08       11.74     14.69 o 
  14   7   3     1357.60     1312.34     61.38 o 
 -15   8   3       91.38       96.73     22.93 o 
 -14   8   3     1507.62     1561.76     52.75 o 
 -13   8   3      399.85      428.32     46.00 o 
 -12   8   3     3072.04     3030.38     83.31 o 
 -11   8   3     1104.48     1101.87     27.26 o 
 -10   8   3     1983.64     1927.37     33.67 o 
  -9   8   3     2184.78     2160.35     29.94 o 
  -8   8   3       94.54       90.75     11.13 o 
  -7   8   3     2392.87     2512.22     40.08 o 
  -6   8   3      319.99      318.62     22.17 o 
  -5   8   3     2250.70     2240.07     34.70 o 
  -4   8   3      379.05      396.17     19.39 o 
  -3   8   3     1006.84      939.82     20.95 o 
  -2   8   3     4894.95     4854.34     53.92 o 
  -1   8   3      673.77      634.79     19.47 o 
   0   8   3    10558.34    10420.31    104.54 o 
   1   8   3      303.11      297.69     16.16 o 
   2   8   3     7412.46     7307.62     73.99 o 
   3   8   3      537.35      529.73     12.92 o 
   4   8   3     4844.02     5000.33     58.77 o 
   5   8   3      134.76      133.80      8.91 o 
   6   8   3     1973.60     2041.51     45.08 o 
   7   8   3      397.94      376.18     14.63 o 
   8   8   3     1343.67     1259.87     18.28 o 
   9   8   3     1523.47     1434.45     21.14 o 
  10   8   3       10.36       14.62      9.53 o 
  11   8   3     1013.00     1033.25     42.32 o 
  12   8   3       51.98       51.63     10.78 o 
  13   8   3      699.71      670.10     44.38 o 
  14   8   3      370.96      386.20     43.41 o 
 -14   9   3      139.02      172.68     18.69 o 
 -13   9   3      967.87      912.44     27.52 o 
 -12   9   3      689.87      681.45     19.96 o 
 -11   9   3      794.19      780.61     35.78 o 
 -10   9   3      911.25      898.16     18.98 o 
  -9   9   3       12.48        7.42     11.51 o 
  -8   9   3     5793.07     5652.23     56.43 o 
  -7   9   3        0.76        5.81     10.57 o 
  -6   9   3     4326.24     4235.08     47.78 o 
  -5   9   3     2048.02     1982.77     30.25 o 
  -4   9   3     4315.40     4319.17     71.50 o 
  -3   9   3     3117.08     3059.29    100.49 o 
  -2   9   3     1588.90     1660.08     31.78 o 
  -1   9   3     6306.28     6258.77     65.03 o 
   0   9   3      113.05      117.76     11.00 o 
   1   9   3     6542.73     6498.39     74.19 o 
   2   9   3      410.05      413.48     38.45 o 
   3   9   3     1487.32     1516.08     23.95 o 
   4   9   3     1439.47     1463.98     19.81 o 
   5   9   3     3502.11     3582.50     37.68 o 
   6   9   3      871.64      905.43     25.59 o 
   7   9   3     1685.65     1604.26     58.55 o 
   8   9   3     1145.78     1159.44     38.02 o 
   9   9   3     1032.82      983.44     41.23 o 
  10   9   3     1071.35     1065.46     22.90 o 
  11   9   3        0.97       -8.55     21.06 o 
  12   9   3      633.59      638.03     38.78 o 
  13   9   3      129.05       73.92     31.28 o 
 -13  10   3      718.45      665.58     34.56 o 
 -12  10   3      211.93      237.15     14.70 o 
 -11  10   3     1263.62     1258.93     27.01 o 
 -10  10   3      828.49      842.20     21.43 o 
  -9  10   3     2855.86     2798.73     33.38 o 
  -8  10   3        1.23        7.70     10.98 o 
  -7  10   3     2084.96     2087.64     33.00 o 
  -6  10   3       52.79       42.61     11.66 o 
  -5  10   3     3452.52     3439.85     42.06 o 
  -4  10   3      104.24      189.71     25.12 o 
  -3  10   3     1467.91     1449.18     29.76 o 
  -2  10   3     1117.72     1084.57     24.74 o 
  -1  10   3      307.53      345.95     16.41 o 
   0  10   3     1165.52     1121.75     23.78 o 
   1  10   3      204.83      196.36     10.51 o 
   2  10   3     3822.37     3700.40     43.95 o 
   3  10   3      826.16      834.74     22.50 o 
   4  10   3      700.37      797.18     20.53 o 
   5  10   3      722.95      763.40     26.38 o 
   6  10   3      517.21      579.11     14.99 o 
   7  10   3     2320.09     2287.28     51.21 o 
   8  10   3      503.16      544.78     33.02 o 
   9  10   3     2230.96     2074.66     55.22 o 
  10  10   3        0.42      -21.85     21.85 o 
  11  10   3     1452.17     1484.57     66.77 o 
  12  10   3       72.93       78.32     29.67 o 
 -12  11   3       90.90       91.01     15.85 o 
 -11  11   3      803.98      779.25     23.38 o 
 -10  11   3       63.31       75.26     14.48 o 
  -9  11   3       22.23       39.15     14.47 o 
  -8  11   3      805.39      901.95     21.86 o 
  -7  11   3      388.22      361.65     19.03 o 
  -6  11   3      521.51      560.58     24.19 o 
  -5  11   3      656.74      649.72     20.45 o 
  -4  11   3      228.16      276.21     16.68 o 
  -3  11   3     1310.41     1314.28     28.52 o 
  -2  11   3      211.24      208.82     14.28 o 
  -1  11   3     4879.41     4742.80     54.19 o 
   0  11   3      119.82      122.70     10.76 o 
   1  11   3     7177.02     6896.90     78.33 o 
   2  11   3       68.14       92.16     13.99 o 
   3  11   3     6353.70     6321.10     71.27 o 
   4  11   3      362.47      350.55     16.44 o 
   5  11   3     3280.84     3303.68     52.04 o 
   6  11   3      339.50      378.64     13.19 o 
   7  11   3     1076.57     1080.52     21.74 o 
   8  11   3       99.70      111.22     22.76 o 
   9  11   3      355.39      436.50     36.24 o 
  10  11   3      178.32      172.80     36.25 o 
  11  11   3        1.33        9.85     25.62 o 
 -11  12   3      979.80      984.04     26.38 o 
 -10  12   3        3.53      -16.49     16.49 o 
  -9  12   3     3173.53     3066.43     46.55 o 
  -8  12   3       28.43       23.37     11.78 o 
  -7  12   3     2933.66     2942.53     43.37 o 
  -6  12   3      107.80      121.60     16.50 o 
  -5  12   3     4581.79     4592.01     54.53 o 
  -4  12   3        2.35        8.16      9.48 o 
  -3  12   3     2087.77     2138.17     45.30 o 
  -2  12   3       92.44       55.42     15.53 o 
  -1  12   3     1125.11     1203.99     27.13 o 
   0  12   3       25.80       21.89      9.41 o 
   1  12   3      323.72      328.56     37.59 o 
   2  12   3       32.99       35.20     11.36 o 
   3  12   3      267.06      254.22     23.33 o 
   4  12   3      102.90      109.26     12.31 o 
   5  12   3      723.44      706.49     39.16 o 
   6  12   3       42.94       20.95      9.22 o 
   7  12   3     2213.32     2227.32     67.64 o 
   8  12   3        0.86       -4.48     28.91 o 
   9  12   3     1145.04     1214.73     71.87 o 
  10  12   3        0.28        4.55     27.89 o 
  -9  13   3      457.74      508.56     24.61 o 
  -8  13   3      211.63      147.26     25.18 o 
  -7  13   3        4.94        1.11     11.89 o 
  -6  13   3       63.57       69.22     12.59 o 
  -5  13   3      141.27      150.32     17.51 o 
  -4  13   3      476.60      399.63     17.58 o 
  -3  13   3     1485.39     1441.94     35.78 o 
  -2  13   3      343.84      305.85     21.25 o 
  -1  13   3     2201.48     2133.30     54.62 o 
   0  13   3       32.67        9.66     11.01 o 
   1  13   3     1662.36     1617.42     33.91 o 
   2  13   3        0.02       -1.58      9.41 o 
   3  13   3     2119.67     2082.07     36.67 o 
   4  13   3       53.40       33.72      9.61 o 
   5  13   3     1390.83     1476.99    104.34 o 
   6  13   3       11.37       23.57     31.18 o 
   7  13   3      542.41      542.46     42.88 o 
   8  13   3       57.30       54.45     53.35 o 
  -7  14   3     1608.90     1675.05     35.82 o 
  -6  14   3       22.90       20.91     15.03 o 
  -5  14   3     1579.22     1647.36     35.50 o 
  -4  14   3       70.78       67.04     18.23 o 
  -3  14   3      624.32      680.69     23.46 o 
  -2  14   3      232.97      213.51     17.73 o 
  -1  14   3      566.91      578.51     23.03 o 
   0  14   3      730.14      657.61     18.31 o 
   1  14   3       38.81       38.76     22.26 o 
   2  14   3      682.29      671.23     31.82 o 
   3  14   3        5.73        9.01     11.51 o 
   4  14   3      194.57      172.34     52.42 o 
   5  14   3      364.35      351.11     36.35 o 
   6  14   3      138.15      136.70     32.96 o 
  -3  15   3      256.96      324.33     57.85 o 
  -2  15   3      296.60      347.90     54.21 o 
  -1  15   3      487.95      466.20     26.75 o 
   0  15   3       69.63       57.48     26.21 o 
   1  15   3      840.27      844.95     29.38 o 
   2  15   3       18.59        1.33     22.06 o 
 -18   0   4     2556.28     2658.85     60.62 o 
 -16   0   4     2545.35     2533.72     73.15 o 
 -14   0   4     5281.20     5277.46    155.61 o 
 -12   0   4     4555.93     4536.74     72.57 o 
 -10   0   4    10345.62    10257.19    159.61 o 
  -8   0   4     3074.64     3018.96     53.62 o 
  -6   0   4     1261.20     1172.07     35.46 o 
  -4   0   4     3185.00     2979.21     88.22 o 
  -2   0   4    41754.25    42381.29    540.33 o 
   0   0   4    39025.75    39063.48    619.75 o 
   2   0   4    33613.43    34742.02    374.75 o 
   4   0   4    36728.16    38040.59    524.39 o 
   6   0   4    13177.31    12315.56    129.64 o 
   8   0   4     8822.54     8954.06    118.18 o 
  10   0   4      881.86      843.61     31.89 o 
  12   0   4      127.43      144.79     19.43 o 
  14   0   4      700.59      676.25     59.35 o 
  16   0   4      967.47      993.80     37.33 o 
 -18   1   4      336.00      368.97     29.26 o 
 -17   1   4       76.56       63.14     13.54 o 
 -16   1   4        0.59       27.36     14.43 o 
 -15   1   4      768.46      762.74     24.55 o 
 -14   1   4      739.48      739.91     24.04 o 
 -13   1   4      565.35      598.95     27.56 o 
 -12   1   4     2787.90     2979.15     51.98 o 
 -11   1   4      228.09      226.22     14.40 o 
 -10   1   4     7783.00     7963.61     76.00 o 
  -9   1   4       87.04      131.44     15.46 o 
  -8   1   4    10019.46     9302.50     82.22 o 
  -7   1   4     2705.49     3026.28     43.05 o 
  -6   1   4    18080.15    17311.83    169.80 o 
  -5   1   4     1016.22     1176.08     46.77 o 
  -4   1   4    25829.71    25896.64    266.81 o 
  -3   1   4      176.83      254.75     23.02 o 
  -2   1   4     1878.82     1769.98     35.14 o 
  -1   1   4      812.63      787.22     12.46 o 
   0   1   4     3537.60     3670.55     24.03 o 
   1   1   4    11923.05    12201.43    137.08 o 
   2   1   4      916.29     1024.98     11.14 o 
   3   1   4    19230.54    19667.69    148.02 o 
   4   1   4      893.88      796.47     10.25 o 
   5   1   4      153.47      109.93      9.34 o 
   6   1   4     8212.80     7828.25     56.02 o 
   7   1   4     2658.09     2686.36     28.33 o 
   8   1   4     8359.49     7955.46     68.94 o 
   9   1   4      351.15      331.02     12.26 o 
  10   1   4     6372.56     6209.54     61.15 o 
  11   1   4        0.17        9.57      8.52 o 
  12   1   4     4790.35     4706.24     48.00 o 
  13   1   4       62.22       49.04     10.29 o 
  14   1   4     3583.73     3583.23     51.09 o 
  15   1   4       42.45       43.86     13.92 o 
  16   1   4      738.70      762.76     23.86 o 
 -18   2   4     1598.98     1609.43     36.77 o 
 -17   2   4       38.11       67.48     14.29 o 
 -16   2   4     1521.18     1483.64     28.32 o 
 -15   2   4      183.68      194.99     17.12 o 
 -14   2   4     4334.50     4415.91     52.97 o 
 -13   2   4     2557.35     2550.59     39.18 o 
 -12   2   4     5709.48     5677.06     64.72 o 
 -11   2   4     2724.76     2691.17     38.93 o 
 -10   2   4     3555.57     3386.36     38.86 o 
  -9   2   4     6369.11     6619.26     67.43 o 
  -8   2   4     2553.73     2750.84     32.76 o 
  -7   2   4      951.77      718.38     12.74 o 
  -6   2   4     2314.08     2520.18     30.19 o 
  -5   2   4     7544.69     7828.24     62.38 o 
  -4   2   4      288.86      221.33     15.09 o 
  -3   2   4      627.04      624.64     37.86 o 
  -2   2   4    11154.23    10740.30    140.15 o 
  -1   2   4     1222.94     1142.27     15.51 o 
   0   2   4    28401.51    29362.56    237.44 o 
   1   2   4     3908.42     3788.16     62.33 o 
   2   2   4    25070.16    25225.91    222.60 o 
   3   2   4      340.07      372.86      7.46 o 
   4   2   4    13097.01    12906.26     92.73 o 
   5   2   4       10.23       59.85      5.60 o 
   6   2   4     2547.60     2456.39     24.08 o 
   7   2   4     2057.25     1974.49     32.03 o 
   8   2   4     3729.50     3830.81     33.88 o 
   9   2   4     1890.72     1834.56     22.79 o 
  10   2   4      465.10      494.59     19.55 o 
  11   2   4     1258.70     1269.68     21.85 o 
  12   2   4       85.08       86.64     13.33 o 
  13   2   4      354.90      368.41     27.82 o 
  14   2   4      536.00      524.40     17.35 o 
  15   2   4      267.21      296.47     14.65 o 
  16   2   4      465.54      514.34     41.00 o 
 -17   3   4      762.07      725.09     28.93 o 
 -16   3   4        0.06       17.69     10.65 o 
 -15   3   4     2303.16     2274.54     35.35 o 
 -14   3   4      644.40      668.37     31.31 o 
 -13   3   4     1257.29     1179.50     32.53 o 
 -12   3   4     2312.35     2312.18     38.14 o 
 -11   3   4     1629.29     1622.49     30.48 o 
 -10   3   4     8154.89     8158.88     89.12 o 
  -9   3   4     4003.92     4132.44     43.58 o 
  -8   3   4    10212.22     9914.25     88.60 o 
  -7   3   4       63.49      124.85      9.59 o 
  -6   3   4    39111.66    40333.59    463.59 o 
  -5   3   4     2193.86     2024.81     39.58 o 
  -4   3   4    23024.90    23114.07    270.71 o 
  -3   3   4    10303.32    10275.07    151.42 o 
  -2   3   4     7551.11     7032.70     65.19 o 
  -1   3   4     4493.19     4141.58     33.86 o 
   0   3   4    18137.51    18509.54    146.50 o 
   1   3   4    13734.16    13636.80    145.15 o 
   2   3   4     1141.03     1176.50     18.39 o 
   3   3   4    24164.42    24583.06    275.00 o 
   4   3   4      225.12      276.35     11.73 o 
   5   3   4     5993.76     5756.50     41.78 o 
   6   3   4     5762.94     6021.65     48.39 o 
   7   3   4     4686.41     4824.58     40.28 o 
   8   3   4     3513.85     3421.12     31.21 o 
   9   3   4     1197.92     1257.42     19.73 o 
  10   3   4     2035.50     2045.21     25.47 o 
  11   3   4        4.92       16.94      8.84 o 
  12   3   4     2143.47     2190.13     29.81 o 
  13   3   4      116.62      137.87     13.12 o 
  14   3   4      984.21     1003.64     21.88 o 
  15   3   4      181.49      212.26     37.09 o 
  16   3   4      410.21      468.72     31.10 o 
 -17   4   4       11.98       20.11     21.79 o 
 -16   4   4      657.09      654.73     24.95 o 
 -15   4   4       93.74       99.39     16.84 o 
 -14   4   4     1967.46     1878.35     37.94 o 
 -13   4   4     1981.42     2072.70     34.36 o 
 -12   4   4     1589.90     1595.07     29.14 o 
 -11   4   4     4734.48     4745.19     55.20 o 
 -10   4   4      194.46      245.22     12.98 o 
  -9   4   4     7474.08     7508.00     71.62 o 
  -8   4   4     1640.83     1714.62     33.43 o 
  -7   4   4    18480.26    18585.41    222.16 o 
  -6   4   4     1010.73     1057.44     14.50 o 
  -5   4   4    20086.97    20203.60    240.77 o 
  -4   4   4     6276.29     6462.32     64.28 o 
  -3   4   4    15193.40    15310.22    163.93 o 
  -2   4   4     6649.73     6514.86     60.18 o 
  -1   4   4     3844.59     3696.42     35.83 o 
   0   4   4     4395.93     4323.54     39.12 o 
   1   4   4      980.99      961.65     17.99 o 
   2   4   4    10916.30    11039.67    121.69 o 
   3   4   4      136.07      163.00     13.15 o 
   4   4   4    10929.61    10955.77     77.49 o 
   5   4   4     1690.94     1617.28     23.96 o 
   6   4   4     6768.16     6727.35     52.48 o 
   7   4   4     4718.45     4721.28     47.91 o 
   8   4   4     1837.38     1828.20     23.44 o 
   9   4   4     4853.69     4810.30     47.44 o 
  10   4   4        0.97       -9.80      9.80 o 
  11   4   4     3408.64     3442.91     39.15 o 
  12   4   4       38.20       51.38     13.39 o 
  13   4   4     2763.42     2682.60     35.54 o 
  14   4   4      108.06      126.36     15.90 o 
  15   4   4     1024.15     1027.05     25.90 o 
 -17   5   4     2179.82     2210.54     49.36 o 
 -16   5   4       18.62       14.55     11.86 o 
 -15   5   4     2641.89     2586.42     37.07 o 
 -14   5   4      113.20      144.52     14.85 o 
 -13   5   4     3024.25     3037.07     48.12 o 
 -12   5   4      337.86      324.61     21.11 o 
 -11   5   4     3818.36     3721.46     50.53 o 
 -10   5   4       10.15       17.84     14.13 o 
  -9   5   4     1731.87     1666.79     42.30 o 
  -8   5   4     1897.54     1944.47     48.96 o 
  -7   5   4      129.66      133.84      9.80 o 
  -6   5   4     8116.64     8061.28     75.38 o 
  -5   5   4     5083.51     5335.06     48.63 o 
  -4   5   4     1843.76     1819.77     32.81 o 
  -3   5   4     5075.71     4874.60     48.96 o 
  -2   5   4       18.85       22.63     12.39 o 
  -1   5   4    22252.29    22864.75    235.77 o 
   0   5   4     2227.51     2284.88     22.70 o 
   1   5   4    38852.89    40910.64    407.77 o 
   2   5   4     3546.34     3694.88     26.80 o 
   3   5   4    28767.10    28811.18    384.20 o 
   4   5   4      421.64      469.86     11.17 o 
   5   5   4    21642.47    22447.47    201.49 o 
   6   5   4      898.08      941.66     19.25 o 
   7   5   4     4918.29     4848.10     57.95 o 
   8   5   4      995.93      932.91     25.37 o 
   9   5   4     2777.57     2606.51     37.75 o 
  10   5   4      301.68      306.79     11.36 o 
  11   5   4        4.27       12.72      7.90 o 
  12   5   4      229.78      280.94     24.91 o 
  13   5   4      131.84      134.20     15.44 o 
  14   5   4      205.93      219.10     14.73 o 
  15   5   4      478.38      431.78     26.06 o 
 -16   6   4        9.19       -4.21     11.21 o 
 -15   6   4      116.95      135.62     15.39 o 
 -14   6   4       52.42       38.31     12.94 o 
 -13   6   4     1206.04     1129.30     39.30 o 
 -12   6   4       67.07      125.38     44.95 o 
 -11   6   4     3070.89     3139.57     75.77 o 
 -10   6   4        0.11       20.15     18.90 o 
  -9   6   4     6777.96     6792.82     91.19 o 
  -8   6   4      108.57      140.40     11.27 o 
  -7   6   4    11281.70    11190.28    108.94 o 
  -6   6   4        7.82       15.99      8.49 o 
  -5   6   4    15605.94    15761.46    153.54 o 
  -4   6   4       85.39       96.65     17.78 o 
  -3   6   4    10688.28    10560.56    108.55 o 
  -2   6   4     1424.07     1439.07     21.57 o 
  -1   6   4     5367.74     5361.85     47.25 o 
   0   6   4      170.37      185.65      6.70 o 
   1   6   4     3850.81     3942.82     30.93 o 
   2   6   4       25.69       31.37      8.82 o 
   3   6   4       11.94       26.98      4.85 o 
   4   6   4      219.27      247.78     14.68 o 
   5   6   4     2892.27     2931.13     50.95 o 
   6   6   4       25.28       31.40      6.19 o 
   7   6   4    10395.62    10640.89     93.26 o 
   8   6   4      210.26      235.60     14.29 o 
   9   6   4     5019.90     4971.93     52.05 o 
  10   6   4       76.90       72.47      9.79 o 
  11   6   4     3065.43     3109.56     47.61 o 
  12   6   4        2.52        9.86      8.94 o 
  13   6   4     3043.98     3065.59     48.37 o 
  14   6   4        0.05       -3.12     22.64 o 
 -16   7   4       20.22       18.61     22.02 o 
 -15   7   4     2397.00     2425.52     62.55 o 
 -14   7   4       10.20       41.69     20.99 o 
 -13   7   4     2735.64     2788.62     62.84 o 
 -12   7   4      364.47      337.69     37.88 o 
 -11   7   4     4148.73     4085.78    110.28 o 
 -10   7   4     1770.71     1686.27     35.63 o 
  -9   7   4      419.89      414.52     16.38 o 
  -8   7   4      189.17      208.42     17.19 o 
  -7   7   4      269.51      267.79     16.53 o 
  -6   7   4       27.32       38.26      8.25 o 
  -5   7   4      242.75      246.68     11.49 o 
  -4   7   4      104.45      139.32     28.84 o 
  -3   7   4     3184.10     3163.47     43.35 o 
  -2   7   4     1070.44     1086.40     21.21 o 
  -1   7   4    10514.60    10316.13     97.95 o 
   0   7   4      707.55      756.49     15.94 o 
   1   7   4    17219.17    16677.61    163.55 o 
   2   7   4      224.81      209.09     23.51 o 
   3   7   4     9185.10     9088.70     75.66 o 
   4   7   4      172.84      183.45      8.42 o 
   5   7   4     7979.33     8190.49     71.45 o 
   6   7   4       89.20       90.80     11.80 o 
   7   7   4     3199.75     3117.95     56.19 o 
   8   7   4       62.09       70.12      8.91 o 
   9   7   4      415.41      377.09     24.89 o 
  10   7   4      284.33      292.68     16.96 o 
  11   7   4        5.24       -2.90      7.20 o 
  12   7   4      320.75      342.49     23.09 o 
  13   7   4      130.89      145.42     21.69 o 
  14   7   4      127.37      157.17     23.49 o 
 -15   8   4       36.89       35.11     31.86 o 
 -14   8   4      368.38      326.53     42.00 o 
 -13   8   4      495.47      554.39     33.03 o 
 -12   8   4     1047.66      984.97     35.75 o 
 -11   8   4     2260.79     2404.74     54.67 o 
 -10   8   4      181.31      206.68     15.70 o 
  -9   8   4     6171.78     6239.52     84.52 o 
  -8   8   4     1184.33     1244.64     20.25 o 
  -7   8   4     8514.93     8414.76     84.47 o 
  -6   8   4      231.26      204.31     12.55 o 
  -5   8   4    16863.46    16627.96    170.03 o 
  -4   8   4     2303.06     2374.78     45.92 o 
  -3   8   4    10250.07     9932.03    116.64 o 
  -2   8   4      848.64      854.07     20.46 o 
  -1   8   4     6324.92     6182.57     74.93 o 
   0   8   4     4092.21     4073.40     41.33 o 
   1   8   4     1084.41     1175.73     21.91 o 
   2   8   4     1323.72     1386.13     39.30 o 
   3   8   4       95.09       80.34      6.70 o 
   4   8   4     3285.85     3401.09     33.43 o 
   5   8   4     1522.15     1441.45     19.56 o 
   6   8   4     1453.08     1427.59     24.36 o 
   7   8   4     3794.63     3693.72     43.97 o 
   8   8   4      851.47      842.04     21.49 o 
   9   8   4     1387.44     1324.79     48.34 o 
  10   8   4      365.48      371.43     19.52 o 
  11   8   4     1636.36     1574.61     59.42 o 
  12   8   4       29.15       13.05     23.50 o 
  13   8   4     1247.75     1301.78    105.85 o 
 -14   9   4      207.05      247.63     23.63 o 
 -13   9   4     1013.87      975.73     31.02 o 
 -12   9   4      700.84      688.24     26.95 o 
 -11   9   4     2168.66     2043.51     30.37 o 
 -10   9   4     1417.23     1460.94     26.16 o 
  -9   9   4       20.37       23.48     10.56 o 
  -8   9   4     5953.12     6024.63     65.68 o 
  -7   9   4      122.29      106.71     14.17 o 
  -6   9   4     7800.85     7807.04     78.92 o 
  -5   9   4       56.83       77.08     10.50 o 
  -4   9   4     9146.85     9101.74    109.01 o 
  -3   9   4     3083.18     3024.69     42.31 o 
  -2   9   4     1081.89     1054.38     29.80 o 
  -1   9   4     4024.67     3933.51     75.06 o 
   0   9   4      649.35      678.18     22.77 o 
   1   9   4     6509.58     6323.35     63.91 o 
   2   9   4      737.44      759.85     22.45 o 
   3   9   4      863.33      856.82     28.27 o 
   4   9   4      121.05      120.15      7.68 o 
   5   9   4     1942.68     1887.71     19.57 o 
   6   9   4      166.53      183.36     23.26 o 
   7   9   4     1358.75     1397.90     17.10 o 
   8   9   4     2859.76     2754.20     31.02 o 
   9   9   4      180.16      160.50      7.87 o 
  10   9   4     1113.49     1202.71     50.55 o 
  11   9   4        0.31      -20.77     20.77 o 
  12   9   4      912.41      939.70     40.51 o 
 -13  10   4      100.92       95.30     16.76 o 
 -12  10   4     1161.99      979.30     28.72 o 
 -11  10   4      192.83      171.64     20.56 o 
 -10  10   4      337.50      337.28     19.22 o 
  -9  10   4      187.33      214.82     22.84 o 
  -8  10   4      515.50      495.86     19.47 o 
  -7  10   4     1869.18     1931.38     26.59 o 
  -6  10   4      372.37      379.48     18.11 o 
  -5  10   4     2260.80     2324.08     31.72 o 
  -4  10   4     2457.27     2455.80     37.03 o 
  -3  10   4      242.79      289.66     32.90 o 
  -2  10   4     4158.63     3995.71     48.64 o 
  -1  10   4        8.14        7.96      8.66 o 
   0  10   4     7645.49     7481.06     78.01 o 
   1  10   4       20.94       28.65     11.37 o 
   2  10   4     4111.21     4018.43     48.49 o 
   3  10   4       87.88       84.65     14.40 o 
   4  10   4     6255.54     6155.55     60.02 o 
   5  10   4      442.17      399.92     23.88 o 
   6  10   4     2742.68     2747.48     48.11 o 
   7  10   4     1027.21      959.20     33.45 o 
   8  10   4     1425.91     1381.59     92.91 o 
   9  10   4      434.74      503.50     31.19 o 
  10  10   4      132.87      170.38     25.51 o 
  11  10   4      476.30      436.55     36.73 o 
  12  10   4       47.83       21.86     49.11 o 
 -12  11   4      617.27      674.97     54.36 o 
 -11  11   4       95.28      131.86     21.32 o 
 -10  11   4     1868.76     1793.26     29.22 o 
  -9  11   4        6.95       13.04     14.09 o 
  -8  11   4     3516.90     3432.01     44.61 o 
  -7  11   4       13.45       14.94      9.05 o 
  -6  11   4     2721.77     2725.18     33.50 o 
  -5  11   4      222.66      222.46     20.63 o 
  -4  11   4     3954.30     3880.61     56.58 o 
  -3  11   4      168.02      175.73     20.77 o 
  -2  11   4     1959.06     1862.15     39.02 o 
  -1  11   4       69.01      116.68     12.50 o 
   0  11   4     1116.58     1112.25     31.92 o 
   1  11   4      103.14      110.67      9.80 o 
   2  11   4       56.99       48.86     11.51 o 
   3  11   4       65.68       70.23     14.34 o 
   4  11   4      566.42      552.83     13.41 o 
   5  11   4      226.94      266.47     24.41 o 
   6  11   4      941.38      870.63     51.32 o 
   7  11   4       11.00       24.39     21.55 o 
   8  11   4     2042.27     2113.91     52.02 o 
   9  11   4       58.06       53.12     31.51 o 
  10  11   4     1359.77     1344.17     45.00 o 
 -11  12   4       10.97       29.63     15.27 o 
 -10  12   4      683.74      650.47     25.47 o 
  -9  12   4       37.55       34.24     12.35 o 
  -8  12   4        7.91       14.65      9.68 o 
  -7  12   4       92.85      110.59     12.46 o 
  -6  12   4      101.20      110.19     10.96 o 
  -5  12   4       67.84       39.91     11.27 o 
  -4  12   4      421.33      435.60     26.15 o 
  -3  12   4       64.74       47.97     15.57 o 
  -2  12   4     1843.36     1742.13     34.95 o 
  -1  12   4        8.15       13.53     11.08 o 
   0  12   4     3235.98     3111.41     42.91 o 
   1  12   4       83.11       73.82     12.24 o 
   2  12   4     3821.52     3799.75     55.57 o 
   3  12   4       22.74       15.06     13.71 o 
   4  12   4     1788.49     1890.46     27.61 o 
   5  12   4      210.59      248.04     33.67 o 
   6  12   4     1685.83     1708.68     45.45 o 
   7  12   4        8.06      -13.81     29.81 o 
   8  12   4      585.24      511.91     69.56 o 
   9  12   4        3.47      -11.66     24.56 o 
  -9  13   4        1.98       12.92     15.52 o 
  -8  13   4     2273.34     2253.59     40.53 o 
  -7  13   4       39.12       20.09     18.92 o 
  -6  13   4     2047.95     2030.01     31.44 o 
  -5  13   4        4.96       18.54     10.71 o 
  -4  13   4     2141.91     2186.73     33.23 o 
  -3  13   4       52.39       21.73     12.19 o 
  -2  13   4     1693.20     1664.78     34.63 o 
  -1  13   4      335.35      313.85     18.77 o 
   0  13   4      123.58      175.24     20.57 o 
   1  13   4      131.12       93.48     15.80 o 
   2  13   4       11.90       21.32     20.11 o 
   3  13   4      110.97       54.42     22.61 o 
   4  13   4      353.59      392.46     98.70 o 
   5  13   4      285.52      231.82     39.45 o 
   6  13   4      524.56      721.35    134.88 o 
   7  13   4      154.06      160.04     34.78 o 
  -7  14   4      203.26      165.78     23.84 o 
  -6  14   4       64.83       59.44     13.86 o 
  -5  14   4      496.55      448.82     25.59 o 
  -4  14   4      145.50      183.19     24.38 o 
  -3  14   4      437.34      423.07     24.45 o 
  -2  14   4      915.83      987.78     24.87 o 
  -1  14   4      203.21      181.54     17.73 o 
   0  14   4      797.37      789.79     18.54 o 
   1  14   4        0.50      -10.04     14.36 o 
   2  14   4     1369.89     1347.87     53.87 o 
   3  14   4       38.02       27.40     32.11 o 
   4  14   4      574.18      709.18     47.08 o 
   5  14   4       45.69       36.36     35.71 o 
  -2  15   4      410.63      457.55     22.20 o 
  -1  15   4      537.13      459.78     21.19 o 
   0  15   4       17.83       17.69     29.27 o 
 -17   0   5      986.28      908.50     41.22 o 
 -15   0   5        0.65       -3.29     18.74 o 
 -13   0   5      414.92      501.85     23.15 o 
 -11   0   5     1595.98     1669.20     71.68 o 
  -9   0   5    16363.58    16780.83    272.60 o 
  -7   0   5    12059.87    11240.30    169.37 o 
  -5   0   5    49149.17    49421.42    833.15 o 
  -3   0   5    20657.14    19721.80    264.81 o 
  -1   0   5     7479.26     7083.48     64.68 o 
   1   0   5     6265.57     6531.66     60.79 o 
   3   0   5     3254.07     3469.55     41.59 o 
   5   0   5      550.25      493.59     15.26 o 
   7   0   5    14919.86    14925.48    179.07 o 
   9   0   5     7335.37     7231.56     86.60 o 
  11   0   5     5361.52     5403.49     83.09 o 
  13   0   5     4031.00     3965.15     62.12 o 
  15   0   5     2033.90     1976.01     42.47 o 
 -18   1   5      142.44      179.72     16.76 o 
 -17   1   5     1756.09     1798.79     33.95 o 
 -16   1   5        1.48       -4.71     10.92 o 
 -15   1   5     3132.31     3185.87     40.07 o 
 -14   1   5      184.27      233.87     17.58 o 
 -13   1   5     7353.28     7403.83     85.73 o 
 -12   1   5      990.24     1096.02     31.17 o 
 -11   1   5     6739.87     6636.56     79.00 o 
 -10   1   5     1355.79     1376.99     35.64 o 
  -9   1   5     2677.87     2713.28     32.60 o 
  -8   1   5      735.26      684.77     25.30 o 
  -7   1   5      697.20      640.86     52.65 o 
  -6   1   5     5262.38     5551.23     55.88 o 
  -5   1   5      602.33      703.16     18.36 o 
  -4   1   5     3095.25     2799.72     32.21 o 
  -3   1   5     9341.44     9391.71     80.24 o 
  -2   1   5    13360.96    13633.15    141.82 o 
  -1   1   5    30393.79    31298.93    285.27 o 
   0   1   5    10600.67    10560.00     64.86 o 
   1   1   5    26894.57    27082.83    240.80 o 
   2   1   5     3966.13     3838.13     25.07 o 
   3   1   5    33683.14    35039.73    356.81 o 
   4   1   5     2146.77     2197.98     17.71 o 
   5   1   5    19342.56    19142.82    146.76 o 
   6   1   5       82.42       64.86      8.33 o 
   7   1   5    12909.08    12945.00    106.42 o 
   8   1   5        6.69       20.12     10.32 o 
   9   1   5     3702.41     3644.39     36.81 o 
  10   1   5      395.41      380.67     14.29 o 
  11   1   5      292.22      317.02     31.20 o 
  12   1   5      178.98      192.88     11.63 o 
  13   1   5      113.81      117.23     11.85 o 
  14   1   5       45.44       33.07     13.34 o 
  15   1   5      605.50      626.94     18.14 o 
 -18   2   5      265.94      265.95     21.25 o 
 -17   2   5      538.88      568.74     40.09 o 
 -16   2   5     1341.51     1303.51     30.24 o 
 -15   2   5        9.54       -5.95     15.63 o 
 -14   2   5     1472.49     1482.91     28.64 o 
 -13   2   5     1224.84     1189.70     24.67 o 
 -12   2   5      729.92      732.60     36.51 o 
 -11   2   5     3912.59     3875.74     44.20 o 
 -10   2   5     1863.77     1925.28     30.50 o 
  -9   2   5     9229.31     9096.17     84.88 o 
  -8   2   5      585.53      585.68     25.67 o 
  -7   2   5    16345.50    15864.42    169.78 o 
  -6   2   5      432.67      495.76     12.86 o 
  -5   2   5    47401.38    47504.96    576.79 o 
  -4   2   5     2326.06     2527.77     32.06 o 
  -3   2   5    41196.85    42743.04    562.08 o 
  -2   2   5      141.93      143.38     12.73 o 
  -1   2   5    10490.24    10068.71     79.12 o 
   0   2   5     5177.88     5109.48     36.07 o 
   1   2   5       38.95       55.18      6.24 o 
   2   2   5    11679.17    11627.05     84.11 o 
   3   2   5      351.33      320.57      6.73 o 
   4   2   5    10455.81    10639.32    100.18 o 
   5   2   5     3516.64     3518.44     27.65 o 
   6   2   5     5921.41     6009.61     44.49 o 
   7   2   5     7738.18     7606.74     61.10 o 
   8   2   5     2472.49     2507.28     23.97 o 
   9   2   5     4622.74     4358.82     44.74 o 
  10   2   5     1226.72     1131.01     19.05 o 
  11   2   5     3368.39     3346.54     37.68 o 
  12   2   5       70.08       98.91     15.58 o 
  13   2   5     2016.25     2049.78     27.82 o 
  14   2   5       11.22       15.75     12.26 o 
  15   2   5     1304.91     1288.23     42.12 o 
 -17   3   5     1231.58     1117.34     43.67 o 
 -16   3   5        0.86       20.96     16.43 o 
 -15   3   5     2053.38     2040.76     35.31 o 
 -14   3   5      323.62      308.43     25.16 o 
 -13   3   5     4459.47     4328.66     56.68 o 
 -12   3   5     1429.74     1458.42     45.49 o 
 -11   3   5     2181.10     2136.08     39.52 o 
 -10   3   5     3840.20     3814.60     42.52 o 
  -9   3   5     3077.11     3047.05     34.94 o 
  -8   3   5    16252.40    16207.59    145.08 o 
  -7   3   5     2233.71     2329.36     34.04 o 
  -6   3   5    38022.61    38410.62   1113.93 o 
  -5   3   5      307.73      329.90     18.95 o 
  -4   3   5    27897.33    28516.06    350.59 o 
  -3   3   5     1726.73     1481.60     67.87 o 
  -2   3   5    16081.54    16803.08    147.68 o 
  -1   3   5    16777.57    17013.23    176.80 o 
   0   3   5     7908.15     8173.88     58.50 o 
   1   3   5    15579.74    15299.68    173.04 o 
   2   3   5     3697.29     3743.91     36.23 o 
   3   3   5    13406.14    13785.04    133.47 o 
   4   3   5       23.76       97.84     16.56 o 
   5   3   5     8388.62     8224.18     57.23 o 
   6   3   5     1609.37     1590.98     17.12 o 
   7   3   5     2638.66     2481.97     24.11 o 
   8   3   5     3466.56     3547.39     37.17 o 
   9   3   5     1423.03     1413.18     21.62 o 
  10   3   5     3044.80     3043.15     31.70 o 
  11   3   5        4.70        4.78      7.99 o 
  12   3   5     1409.02     1441.14     26.12 o 
  13   3   5       10.72       19.65     11.51 o 
  14   3   5      832.50      838.83     17.93 o 
  15   3   5      177.49      195.34     15.72 o 
 -17   4   5       66.85       46.64     17.48 o 
 -16   4   5     1613.57     1588.44     53.91 o 
 -15   4   5      234.90      246.23     15.46 o 
 -14   4   5     4105.12     4074.25     56.58 o 
 -13   4   5      902.64      893.35     27.58 o 
 -12   4   5     4085.49     4041.62     47.01 o 
 -11   4   5     1139.48     1060.53     19.23 o 
 -10   4   5     4799.01     4713.25     47.94 o 
  -9   4   5     1749.94     1771.10     22.77 o 
  -8   4   5     3203.35     3185.91     63.47 o 
  -7   4   5    11797.03    12060.77    204.88 o 
  -6   4   5       24.12       66.21     15.04 o 
  -5   4   5    10828.16    10615.50    116.84 o 
  -4   4   5      112.92       84.65      6.32 o 
  -3   4   5      845.05      727.78     14.77 o 
  -2   4   5     8501.27     8207.27     84.86 o 
  -1   4   5     2544.64     2367.76     23.82 o 
   0   4   5    12654.42    13146.23    152.71 o 
   1   4   5     3162.87     3183.36     37.99 o 
   2   4   5    24242.64    24433.00    296.52 o 
   3   4   5     1010.26      970.20     20.00 o 
   4   4   5    18881.16    19551.09    211.39 o 
   5   4   5      164.92      184.06     17.39 o 
   6   4   5     7174.90     7277.34     56.89 o 
   7   4   5     1241.92     1207.17     21.24 o 
   8   4   5     8247.49     8255.53     71.57 o 
   9   4   5      627.80      583.30     13.61 o 
  10   4   5     1523.48     1437.74     19.65 o 
  11   4   5      833.19      824.87     14.48 o 
  12   4   5       16.97        7.34     12.21 o 
  13   4   5      439.97      489.83     26.69 o 
  14   4   5      266.44      286.21     17.07 o 
  15   4   5      198.11      176.87     16.36 o 
 -17   5   5      314.68      291.51     41.91 o 
 -16   5   5      136.38      119.65     17.28 o 
 -15   5   5      242.16      304.79     38.03 o 
 -14   5   5      133.02      110.48     22.76 o 
 -13   5   5      642.53      602.25     19.59 o 
 -12   5   5     1899.44     1951.44     50.59 o 
 -11   5   5      281.45      262.88     11.56 o 
 -10   5   5     6767.04     6881.01     96.88 o 
  -9   5   5       20.53       41.96     17.58 o 
  -8   5   5    10290.96    10337.98    126.84 o 
  -7   5   5      288.54      351.65     23.07 o 
  -6   5   5    10742.83    10703.76     98.80 o 
  -5   5   5     2858.16     3086.10     32.57 o 
  -4   5   5    20419.44    20654.03    241.76 o 
  -3   5   5     1520.08     1461.11     20.49 o 
  -2   5   5     8269.97     8114.15     85.03 o 
  -1   5   5     2139.55     2122.44     20.32 o 
   0   5   5     4751.51     4832.54     47.02 o 
   1   5   5     1480.66     1493.38     28.21 o 
   2   5   5      163.39      170.86     14.19 o 
   3   5   5       68.14      153.60     51.40 o 
   4   5   5       84.86       89.80     17.84 o 
   5   5   5      666.56      699.85     21.04 o 
   6   5   5     1795.93     1637.02     14.73 o 
   7   5   5      312.44      284.90     18.02 o 
   8   5   5     7810.48     7614.74     80.79 o 
   9   5   5      197.88      154.90     13.18 o 
  10   5   5     4520.31     4550.51     46.06 o 
  11   5   5       17.50       19.54     10.89 o 
  12   5   5     3287.84     3203.54     55.78 o 
  13   5   5      120.91      112.77     15.55 o 
  14   5   5     1522.89     1509.68     65.34 o 
 -16   6   5     1726.49     1635.80     51.83 o 
 -15   6   5       67.74       72.90     26.22 o 
 -14   6   5     5167.38     5146.66     97.17 o 
 -13   6   5        7.91       17.03     19.60 o 
 -12   6   5     4998.54     4942.69     88.09 o 
 -11   6   5       47.70       47.19     22.11 o 
 -10   6   5     1407.41     1441.37     42.52 o 
  -9   6   5        5.98        8.61     18.20 o 
  -8   6   5      781.16      789.81     26.95 o 
  -7   6   5       20.36       30.09      9.68 o 
  -6   6   5      388.72      431.01     18.50 o 
  -5   6   5      834.73      881.50     18.00 o 
  -4   6   5      528.67      440.21     28.38 o 
  -3   6   5     2668.29     2832.31     36.63 o 
  -2   6   5    10661.20    10691.76    153.59 o 
  -1   6   5        5.19       10.24      5.61 o 
   0   6   5    12771.83    12419.10    116.89 o 
   1   6   5       80.27      120.46     14.51 o 
   2   6   5    14180.39    14155.18    113.57 o 
   3   6   5      268.24      300.93     20.78 o 
   4   6   5    19778.74    19647.75    245.84 o 
   5   6   5        4.05       -1.51     13.66 o 
   6   6   5     8516.64     8626.33    114.07 o 
   7   6   5      167.00      148.77      5.01 o 
   8   6   5     3165.28     3036.79     57.93 o 
   9   6   5      171.40      135.99     22.46 o 
  10   6   5       76.65       81.59     26.06 o 
  11   6   5      124.94      115.44     18.32 o 
  12   6   5        0.72       12.21     15.28 o 
  13   6   5        0.04       17.17     19.41 o 
  14   6   5      215.87      217.35     27.21 o 
 -16   7   5        5.73        3.22     22.12 o 
 -15   7   5      189.94      173.97     32.38 o 
 -14   7   5      162.06      186.80     37.09 o 
 -13   7   5      150.09      169.53     24.84 o 
 -12   7   5     1899.65     1909.39     46.59 o 
 -11   7   5       45.02       22.26     19.97 o 
 -10   7   5     5298.17     5352.79     78.27 o 
  -9   7   5      200.31      212.10     20.20 o 
  -8   7   5     7287.93     7296.12     73.12 o 
  -7   7   5        0.81        3.00      5.98 o 
  -6   7   5    11860.03    11632.72    103.83 o 
  -5   7   5       65.22       67.54     11.06 o 
  -4   7   5    12759.30    12551.13    140.85 o 
  -3   7   5        7.57       15.24     11.10 o 
  -2   7   5     5483.74     5469.62     60.81 o 
  -1   7   5      266.54      277.08     13.10 o 
   0   7   5     2991.79     2965.25     27.14 o 
   1   7   5     2040.36     1980.04     22.55 o 
   2   7   5       32.87       47.12      4.80 o 
   3   7   5     1443.05     1467.64     30.95 o 
   4   7   5      761.59      762.77     31.26 o 
   5   7   5      748.09      753.10     35.75 o 
   6   7   5     4830.71     4875.34    101.93 o 
   7   7   5      297.70      283.86     27.01 o 
   8   7   5     6295.10     5844.38    141.19 o 
   9   7   5      652.04      560.79     14.99 o 
  10   7   5     1479.75     1447.43     54.78 o 
  11   7   5       78.53       77.28     18.28 o 
  12   7   5     1913.28     1940.50     39.13 o 
  13   7   5        9.56       19.55     19.55 o 
 -15   8   5       10.89        9.37     20.37 o 
 -14   8   5     2624.91     2633.88     81.36 o 
 -13   8   5      146.77      148.15     28.66 o 
 -12   8   5     2551.84     2569.91     70.20 o 
 -11   8   5      382.59      425.12     42.66 o 
 -10   8   5     1147.65     1167.09     42.41 o 
  -9   8   5     3285.07     3255.85     55.10 o 
  -8   8   5      546.68      592.37     15.79 o 
  -7   8   5     5400.54     5450.74     71.73 o 
  -6   8   5      409.00      419.05     18.24 o 
  -5   8   5     3661.89     3702.29     41.31 o 
  -4   8   5     1142.20     1120.76     24.05 o 
  -3   8   5     3546.35     3507.25     56.08 o 
  -2   8   5     6049.89     5903.14     88.94 o 
  -1   8   5     1555.89     1506.50     21.96 o 
   0   8   5     9959.70     9766.49     93.50 o 
   1   8   5      194.04      193.70      7.83 o 
   2   8   5     5435.09     5342.47     58.61 o 
   3   8   5      936.83      912.81     13.31 o 
   4   8   5     5419.99     5076.54     75.56 o 
   5   8   5       30.57       34.94     17.34 o 
   6   8   5     3535.23     3562.81     71.37 o 
   7   8   5      174.95      157.46     21.78 o 
   8   8   5      417.12      453.48     36.27 o 
   9   8   5     1080.03      954.26     47.53 o 
  10   8   5       82.67       61.04     21.30 o 
  11   8   5      651.74      644.49     38.32 o 
  12   8   5       33.41       57.77     26.79 o 
  13   8   5      529.11      605.72     33.42 o 
 -14   9   5       37.22       29.97     18.49 o 
 -13   9   5      793.08      747.52     29.39 o 
 -12   9   5      469.24      443.07     54.44 o 
 -11   9   5     1103.19     1049.74     28.38 o 
 -10   9   5      474.72      465.13     27.71 o 
  -9   9   5     1789.58     1749.64     29.65 o 
  -8   9   5     3565.91     3645.64     38.99 o 
  -7   9   5      934.35      928.48     18.08 o 
  -6   9   5     4013.54     4016.16     43.57 o 
  -5   9   5     1303.07     1337.65     26.57 o 
  -4   9   5     2932.82     2882.59     52.76 o 
  -3   9   5     2123.02     2112.71     72.69 o 
  -2   9   5     1829.74     1914.98     41.93 o 
  -1   9   5     2207.19     2135.73     28.35 o 
   0   9   5      513.32      511.48     15.67 o 
   1   9   5     4585.82     4467.80     44.45 o 
   2   9   5      730.23      731.21     24.24 o 
   3   9   5     4577.27     4611.09     73.86 o 
   4   9   5      324.20      328.60      8.00 o 
   5   9   5     3077.34     2909.57    105.57 o 
   6   9   5      547.77      586.29     35.62 o 
   7   9   5     1176.31     1273.32     38.44 o 
   8   9   5     1088.22     1192.14     38.27 o 
   9   9   5      460.72      478.38     38.98 o 
  10   9   5      785.89      819.56     36.27 o 
  11   9   5      159.65      150.57     26.95 o 
  12   9   5      570.55      666.05     52.95 o 
 -13  10   5      157.78      226.00     46.02 o 
 -12  10   5      221.30      250.43     24.34 o 
 -11  10   5      417.74      500.65     46.28 o 
 -10  10   5     1066.36     1118.32     49.00 o 
  -9  10   5     3412.29     3301.40     39.31 o 
  -8  10   5       30.60       50.94      8.72 o 
  -7  10   5     3846.39     3741.28     47.26 o 
  -6  10   5      128.92      120.76     11.84 o 
  -5  10   5     4873.73     4892.97     57.46 o 
  -4  10   5      902.68      932.42     47.75 o 
  -3  10   5     1813.57     1811.97     32.83 o 
  -2  10   5     1939.53     1936.48     37.26 o 
  -1  10   5     2344.60     2292.75     27.70 o 
   0  10   5      551.44      550.12     24.49 o 
   1  10   5      458.17      445.53     12.00 o 
   2  10   5     2036.83     1876.15     35.63 o 
   3  10   5      502.44      447.59      9.94 o 
   4  10   5      720.97      720.36     17.68 o 
   5  10   5      506.87      461.22     19.42 o 
   6  10   5      567.86      566.15     69.70 o 
   7  10   5     1374.69     1437.27     47.92 o 
   8  10   5      271.97      293.73     27.54 o 
   9  10   5      919.36      993.78     49.24 o 
  10  10   5       13.33        9.37     26.80 o 
  11  10   5     1214.13     1297.06     46.60 o 
 -12  11   5       22.01       34.87     17.73 o 
 -11  11   5      961.21      970.10     37.94 o 
 -10  11   5       55.56       42.25     14.62 o 
  -9  11   5      146.44      183.55     15.87 o 
  -8  11   5      422.52      461.41     39.54 o 
  -7  11   5      284.18      342.67     18.41 o 
  -6  11   5      356.90      391.02     22.31 o 
  -5  11   5      357.00      354.29     16.59 o 
  -4  11   5      490.33      529.82     25.61 o 
  -3  11   5     2197.63     2149.58     37.57 o 
  -2  11   5      151.22      168.52     19.46 o 
  -1  11   5     3696.38     3705.66     56.78 o 
   0  11   5       18.59       20.14      9.68 o 
   1  11   5     4676.81     4490.51     57.03 o 
   2  11   5      382.65      392.26     29.85 o 
   3  11   5     3559.28     3480.42     38.21 o 
   4  11   5      114.31       98.28     11.14 o 
   5  11   5     3464.02     3530.31     82.95 o 
   6  11   5        2.57      -14.56     25.75 o 
   7  11   5     1038.27     1143.54     44.67 o 
   8  11   5       14.20        6.83     37.32 o 
   9  11   5      297.46      334.51     33.96 o 
  10  11   5      102.33       84.96     26.29 o 
 -11  12   5      993.83      899.09     46.13 o 
 -10  12   5      118.94      101.06     18.77 o 
  -9  12   5     1668.78     1758.41     38.75 o 
  -8  12   5       37.74       27.12     12.17 o 
  -7  12   5     3136.04     3114.67     46.51 o 
  -6  12   5       68.61       71.34     11.27 o 
  -5  12   5     2761.60     2812.90     44.69 o 
  -4  12   5      158.76      121.09     17.82 o 
  -3  12   5     4037.16     3872.67     82.13 o 
  -2  12   5        6.14       16.04     17.63 o 
  -1  12   5     1960.31     2035.34     30.13 o 
   0  12   5        6.40        9.65      7.34 o 
   1  12   5      207.48      245.15     19.20 o 
   2  12   5      117.68      122.27     17.14 o 
   3  12   5      209.77      183.43     13.80 o 
   4  12   5      507.49      418.07     28.17 o 
   5  12   5      301.02      307.83     31.74 o 
   6  12   5       65.09       54.00     24.69 o 
   7  12   5      506.29      556.53     50.47 o 
   8  12   5       12.92       -0.71     24.85 o 
  -9  13   5      121.51      144.46     23.05 o 
  -8  13   5      325.55      316.05     39.06 o 
  -7  13   5      178.53      168.30     19.03 o 
  -6  13   5      210.81      186.08     14.12 o 
  -5  13   5       73.07       68.35     15.94 o 
  -4  13   5       55.92       32.03     13.01 o 
  -3  13   5      864.42      858.38     23.44 o 
  -2  13   5       47.68       62.75     16.79 o 
  -1  13   5     1106.74     1172.84     34.31 o 
   0  13   5      420.76      416.96     13.14 o 
   1  13   5     2279.41     2200.44     45.30 o 
   2  13   5        2.92        1.79     17.78 o 
   3  13   5      911.01      897.27     35.45 o 
   4  13   5        0.64      -26.21     26.21 o 
   5  13   5     1645.88     1577.25     73.38 o 
   6  13   5       64.42       54.86     29.10 o 
   7  13   5      435.44      334.82    165.84 o 
  -6  14   5       71.42       49.91     14.80 o 
  -5  14   5      862.43      859.43     46.56 o 
  -4  14   5       45.54       28.92     16.19 o 
  -3  14   5     1240.65     1263.45     42.07 o 
  -2  14   5      391.59      369.62     17.37 o 
  -1  14   5      719.00      716.21     22.34 o 
   0  14   5      147.12       92.69     23.63 o 
   1  14   5       14.86        3.68     21.24 o 
   2  14   5      639.24      602.07     40.58 o 
   3  14   5       78.41       11.08     30.11 o 
   4  14   5      644.99      688.14     44.08 o 
 -18   0   6     1933.98     2129.59     96.46 o 
 -16   0   6     2962.10     3113.99     95.95 o 
 -14   0   6     6952.62     7108.21    216.22 o 
 -12   0   6    16304.88    16217.31    273.45 o 
 -10   0   6    11720.47    11444.31    181.88 o 
  -8   0   6      552.91      455.66     34.15 o 
  -6   0   6      227.67      274.75     48.78 o 
  -4   0   6     2674.87     2927.78     44.08 o 
  -2   0   6    18136.53    17365.98    246.85 o 
   0   0   6    30414.07    31231.99    453.40 o 
   2   0   6    26065.40    26804.66    269.65 o 
   4   0   6    33149.23    34416.28    374.94 o 
   6   0   6    19023.39    19189.53    239.34 o 
   8   0   6     7539.65     7588.84    114.53 o 
  10   0   6     1738.59     1660.44     39.38 o 
  12   0   6       32.70       32.70     12.94 o 
  14   0   6       57.04       40.70     14.64 o 
 -18   1   6      952.95      958.26     35.51 o 
 -17   1   6      361.13      413.81     21.70 o 
 -16   1   6      474.05      456.30     25.86 o 
 -15   1   6      892.30      922.72     27.72 o 
 -14   1   6       43.70       58.85     13.98 o 
 -13   1   6     1671.27     1638.25     37.17 o 
 -12   1   6     1513.75     1617.08     32.77 o 
 -11   1   6      586.86      629.28     23.60 o 
 -10   1   6     4642.48     4412.70     46.94 o 
  -9   1   6      599.02      562.64     46.46 o 
  -8   1   6    13010.33    12851.84    138.04 o 
  -7   1   6       44.16       28.27     14.57 o 
  -6   1   6    36032.09    35967.41    422.53 o 
  -5   1   6      348.32      346.65     28.77 o 
  -4   1   6    45300.54    46738.82    599.47 o 
  -3   1   6      309.88      357.04     13.13 o 
  -2   1   6    17532.07    17835.19    178.05 o 
  -1   1   6     7330.97     7564.19     74.99 o 
   0   1   6     5802.17     5910.67     36.45 o 
   1   1   6     1154.81     1130.22     11.21 o 
   2   1   6     2079.54     2161.15     15.37 o 
   3   1   6     2455.85     2503.24     20.29 o 
   4   1   6      596.81      558.78     10.60 o 
   5   1   6      271.65      340.83     14.48 o 
   6   1   6     9431.46     9562.98     70.95 o 
   7   1   6     1071.49     1040.45     14.85 o 
   8   1   6     9580.31     9330.78     81.48 o 
   9   1   6     1047.53      954.65     17.50 o 
  10   1   6     5447.42     5386.98     52.98 o 
  11   1   6        2.33        4.80      9.52 o 
  12   1   6     4671.27     4638.02     47.63 o 
  13   1   6        1.52        2.63     10.95 o 
  14   1   6     1878.13     1907.60     29.78 o 
  15   1   6       21.09       20.40      9.92 o 
 -18   2   6     1235.98     1200.71     30.11 o 
 -17   2   6      322.52      305.64     21.40 o 
 -16   2   6     2042.16     1956.35     72.91 o 
 -15   2   6        1.84       16.50     15.04 o 
 -14   2   6     4569.21     4507.06     56.93 o 
 -13   2   6     1184.55     1092.21     36.77 o 
 -12   2   6     6994.80     6829.53     76.45 o 
 -11   2   6      959.55      979.16     30.43 o 
 -10   2   6     3098.44     3053.42     37.97 o 
  -9   2   6     4893.62     4824.44     49.14 o 
  -8   2   6     1219.43     1219.98     26.06 o 
  -7   2   6     9943.83    10198.86     91.09 o 
  -6   2   6     1904.59     1780.60     32.99 o 
  -5   2   6    15658.97    16243.80    183.15 o 
  -4   2   6      787.30      876.44     23.03 o 
  -3   2   6    20041.92    20945.09    240.03 o 
  -2   2   6    23201.07    23859.17    268.15 o 
  -1   2   6     7272.08     7135.55     59.17 o 
   0   2   6    32338.60    32415.65    302.10 o 
   1   2   6     6118.90     6395.58     46.93 o 
   2   2   6    21253.61    21147.42    201.93 o 
   3   2   6        6.05       19.33      4.39 o 
   4   2   6    11886.53    11822.11     85.95 o 
   5   2   6      922.89      925.28     25.57 o 
   6   2   6     7776.17     7628.12     57.18 o 
   7   2   6      258.96      265.87     13.23 o 
   8   2   6     5266.32     5197.31     45.21 o 
   9   2   6     2268.83     2249.47     37.87 o 
  10   2   6      361.64      415.69     36.23 o 
  11   2   6     1037.26     1093.18     25.80 o 
  12   2   6       21.52       23.56     14.48 o 
  13   2   6      469.31      487.88     23.16 o 
  14   2   6       84.29       81.92     14.98 o 
  15   2   6      373.93      398.99     17.39 o 
 -17   3   6     1053.59     1036.19     30.71 o 
 -16   3   6      300.88      302.39     44.19 o 
 -15   3   6     2677.27     2643.29     37.25 o 
 -14   3   6      743.07      723.07     19.29 o 
 -13   3   6     5168.56     5150.86     59.18 o 
 -12   3   6     1226.56     1265.86     29.84 o 
 -11   3   6     5519.25     5501.34     61.36 o 
 -10   3   6     2067.74     2020.42     34.29 o 
  -9   3   6     4172.76     4167.06     39.89 o 
  -8   3   6     8353.34     8186.46    102.35 o 
  -7   3   6      571.33      513.27     24.60 o 
  -6   3   6    19130.17    18936.98    233.43 o 
  -5   3   6      257.88      377.30     22.35 o 
  -4   3   6    36624.19    37319.54    488.13 o 
  -3   3   6      163.37      137.01      7.22 o 
  -2   3   6     9795.46     8796.13    104.93 o 
  -1   3   6    11110.31    11512.47     88.05 o 
   0   3   6    22052.91    22407.71    191.99 o 
   1   3   6    13402.24    13556.02    108.51 o 
   2   3   6     1553.75     1555.16     38.88 o 
   3   3   6     8980.65     9035.77     77.72 o 
   4   3   6        1.17       10.88      8.25 o 
   5   3   6     5118.14     5218.21     38.52 o 
   6   3   6     1165.83     1137.79     18.61 o 
   7   3   6     4665.76     4833.50     40.82 o 
   8   3   6     2679.61     2604.30     25.24 o 
   9   3   6     2161.91     2112.75     32.58 o 
  10   3   6      433.47      454.34     16.43 o 
  11   3   6        2.56       12.62      7.27 o 
  12   3   6     1528.01     1492.32     23.08 o 
  13   3   6        7.75       15.64      8.02 o 
  14   3   6      631.17      668.58     19.68 o 
  15   3   6       83.27       81.03     16.54 o 
 -17   4   6      911.05      897.49     41.82 o 
 -16   4   6      558.12      546.61     24.40 o 
 -15   4   6        8.89       35.10     10.02 o 
 -14   4   6     1838.80     1831.59     56.70 o 
 -13   4   6      338.44      406.41     17.31 o 
 -12   4   6     1992.61     2043.63     31.08 o 
 -11   4   6     1953.85     2005.96     25.98 o 
 -10   4   6      803.06      785.00     23.78 o 
  -9   4   6     6894.15     7115.17    114.83 o 
  -8   4   6     1376.24     1374.32     41.09 o 
  -7   4   6    17843.19    18102.41    230.23 o 
  -6   4   6      185.04      206.00     18.85 o 
  -5   4   6    37506.89    38272.18    528.90 o 
  -4   4   6        8.06       15.67      9.49 o 
  -3   4   6    27201.38    28421.21    517.79 o 
  -2   4   6     4475.87     4770.33     39.63 o 
  -1   4   6     9644.25     9633.19     94.70 o 
   0   4   6     5639.80     5521.74     40.94 o 
   1   4   6     6544.23     6677.64     77.36 o 
   2   4   6     5499.68     5368.62     59.63 o 
   3   4   6       77.49       74.28     11.14 o 
   4   4   6     3560.26     3443.34     37.86 o 
   5   4   6      267.03      337.24     30.12 o 
   6   4   6     1773.31     1649.85     13.43 o 
   7   4   6     3746.73     3755.52     30.45 o 
   8   4   6     2056.90     1988.41     20.23 o 
   9   4   6     6000.73     5789.17     56.97 o 
  10   4   6       13.77       17.76      7.02 o 
  11   4   6     2937.95     2938.90     39.52 o 
  12   4   6       51.44       38.83      8.60 o 
  13   4   6     2006.13     1906.47     38.83 o 
  14   4   6       17.04       29.77     19.64 o 
 -17   5   6     1373.76     1360.52     51.68 o 
 -16   5   6      105.85      110.67     23.39 o 
 -15   5   6     3871.27     3784.20     65.51 o 
 -14   5   6       39.42       49.09     21.67 o 
 -13   5   6     8038.79     7718.08    108.40 o 
 -12   5   6      330.41      340.02     38.08 o 
 -11   5   6     6993.76     6974.81    108.20 o 
 -10   5   6      302.81      354.48     48.56 o 
  -9   5   6     2509.92     2493.53     48.16 o 
  -8   5   6      477.85      477.56     27.87 o 
  -7   5   6      320.03      278.97     25.56 o 
  -6   5   6      226.68      249.10     25.12 o 
  -5   5   6       15.67       17.66     12.41 o 
  -4   5   6      776.91      769.28     20.42 o 
  -3   5   6     6015.45     5989.69    102.34 o 
  -2   5   6      116.47      113.47      7.60 o 
  -1   5   6    16317.07    16718.39    157.86 o 
   0   5   6       80.42       85.25     14.63 o 
   1   5   6    17646.66    17941.96    208.15 o 
   2   5   6       83.87      114.38     15.70 o 
   3   5   6     8315.17     8177.93    112.66 o 
   4   5   6      389.63      420.08     20.42 o 
   5   5   6    13846.81    13510.75    150.47 o 
   6   5   6      516.55      564.94     22.40 o 
   7   5   6     9605.35     9305.24     99.03 o 
   8   5   6       85.46       78.85      9.93 o 
   9   5   6     2125.23     2065.89     28.64 o 
  10   5   6       67.10       78.19      6.60 o 
  11   5   6      185.61      190.02      9.45 o 
  12   5   6      156.22      194.53     16.20 o 
  13   5   6       83.62      102.55     23.36 o 
  14   5   6        4.41       13.54     22.59 o 
 -16   6   6       44.80       42.04     27.37 o 
 -15   6   6        2.03      -14.80     25.53 o 
 -14   6   6        4.44      -10.48     28.92 o 
 -13   6   6      130.37      143.83     25.14 o 
 -12   6   6        0.16        9.95     18.36 o 
 -11   6   6     2474.94     2458.15     55.11 o 
 -10   6   6        3.39       14.66     22.43 o 
  -9   6   6     6147.77     6171.74     94.14 o 
  -8   6   6       82.79       91.58     21.68 o 
  -7   6   6    12878.46    12548.41    163.21 o 
  -6   6   6       80.79       86.27      7.58 o 
  -5   6   6    15788.39    15634.04    137.90 o 
  -4   6   6      262.69      271.59     19.51 o 
  -3   6   6     4996.13     4676.97     52.45 o 
  -2   6   6       65.35       67.10     12.10 o 
  -1   6   6     6308.55     6410.39     56.46 o 
   0   6   6       19.17       55.83     10.90 o 
   1   6   6     3385.05     3234.99     69.66 o 
   2   6   6      952.12      996.75     25.92 o 
   3   6   6      526.76      528.57     26.81 o 
   4   6   6      424.16      433.78     61.51 o 
   5   6   6     1106.91     1153.65     36.31 o 
   6   6   6       50.00       47.94     24.77 o 
   7   6   6     4591.65     4581.31     61.28 o 
   8   6   6        4.79       16.99     16.15 o 
   9   6   6     2633.54     2543.75     48.07 o 
  10   6   6        6.43        2.06      6.06 o 
  11   6   6     2701.95     2701.35     49.78 o 
  12   6   6       95.37      114.58     18.64 o 
  13   6   6     2074.46     2218.13     52.84 o 
 -16   7   6        0.06        3.34     23.98 o 
 -15   7   6     1353.71     1483.12     52.77 o 
 -14   7   6       77.95       93.36     24.20 o 
 -13   7   6     3866.54     3901.23     71.41 o 
 -12   7   6       77.77       50.99     37.38 o 
 -11   7   6     3010.03     3105.59     73.76 o 
 -10   7   6      228.46      275.42     27.73 o 
  -9   7   6     2043.18     2146.04     47.75 o 
  -8   7   6      783.07      699.23     34.59 o 
  -7   7   6      504.18      525.33     13.01 o 
  -6   7   6     1732.01     1770.65     19.83 o 
  -5   7   6      766.96      787.28     21.92 o 
  -4   7   6     1929.08     1990.82     46.02 o 
  -3   7   6     1308.79     1284.18     23.68 o 
  -2   7   6      980.10      924.76     23.33 o 
  -1   7   6     8726.02     8461.08     75.98 o 
   0   7   6     1200.32     1171.90     15.22 o 
   1   7   6     6913.10     6712.48     62.71 o 
   2   7   6       47.91       53.35     15.96 o 
   3   7   6    11947.40    11772.76    156.71 o 
   4   7   6        0.44       -4.65     14.83 o 
   5   7   6     9356.52     9329.73    124.25 o 
   6   7   6       75.10      101.01     19.93 o 
   7   7   6     1828.72     1836.27     42.94 o 
   8   7   6      370.09      371.06     29.24 o 
   9   7   6      958.41     1042.98     39.93 o 
  10   7   6      223.31      220.24     24.97 o 
  11   7   6      263.14      261.73     23.73 o 
  12   7   6      222.44      229.85     35.36 o 
  13   7   6        0.90       14.53     18.06 o 
 -15   8   6        2.21       -1.78     23.69 o 
 -14   8   6      823.80      816.06     41.37 o 
 -13   8   6      143.53      164.78     48.35 o 
 -12   8   6      615.66      625.52     38.64 o 
 -11   8   6     1565.41     1560.65     38.84 o 
 -10   8   6      398.27      432.90     30.86 o 
  -9   8   6     3570.37     3380.45    111.97 o 
  -8   8   6      647.00      673.45     16.53 o 
  -7   8   6     6598.96     6476.10     74.04 o 
  -6   8   6        9.58       17.29      9.94 o 
  -5   8   6     9013.24     8804.60     87.61 o 
  -4   8   6      206.42      218.32     15.72 o 
  -3   8   6     9078.87     8711.86    135.59 o 
  -2   8   6     1784.19     1819.93     33.07 o 
  -1   8   6     6166.47     6147.54     60.39 o 
   0   8   6     2904.34     2890.42     29.83 o 
   1   8   6     1202.01     1246.27     20.43 o 
   2   8   6     1724.83     1667.81     15.88 o 
   3   8   6      254.24      304.34     33.94 o 
   4   8   6     1862.61     1834.90     40.76 o 
   5   8   6      520.92      534.45     30.75 o 
   6   8   6     1690.58     1640.51     52.16 o 
   7   8   6      709.66      710.30     35.22 o 
   8   8   6      944.27     1044.33     48.06 o 
   9   8   6      792.96      800.33     38.08 o 
  10   8   6      100.07      113.21     23.78 o 
  11   8   6     1206.47     1256.30     92.44 o 
  12   8   6        7.65        8.67     20.99 o 
 -14   9   6        2.59       -0.50     20.42 o 
 -13   9   6     1118.96     1106.58     48.68 o 
 -12   9   6      167.61      206.95     26.65 o 
 -11   9   6     1763.44     1721.46     44.93 o 
 -10   9   6     1074.55     1149.14     31.84 o 
  -9   9   6      368.86      383.09     11.16 o 
  -8   9   6     2391.84     2357.37     30.15 o 
  -7   9   6      405.86      415.74     30.70 o 
  -6   9   6     6949.26     6874.22     65.79 o 
  -5   9   6      288.28      278.56     13.56 o 
  -4   9   6     3310.60     3374.61     74.16 o 
  -3   9   6      781.28      731.82     22.05 o 
  -2   9   6     7120.41     6957.15     81.66 o 
  -1   9   6     3303.17     3272.46     34.75 o 
   0   9   6     4011.18     4033.92     38.96 o 
   1   9   6     4122.03     4011.49     53.40 o 
   2   9   6       25.33       37.51      6.04 o 
   3   9   6     2507.07     2465.21     60.92 o 
   4   9   6        0.44      -13.06     19.48 o 
   5   9   6     3450.38     3558.34     62.26 o 
   6   9   6      515.44      570.31     34.31 o 
   7   9   6      795.80      822.47     33.81 o 
   8   9   6      393.30      466.87     33.32 o 
   9   9   6      539.45      553.02     47.17 o 
  10   9   6     1041.73     1028.82     62.94 o 
  11   9   6        6.08       13.85     24.06 o 
 -13  10   6        2.45       27.09     17.85 o 
 -12  10   6      999.96      976.08     44.81 o 
 -11  10   6      527.04      553.94     25.15 o 
 -10  10   6     1253.03     1201.79     32.35 o 
  -9  10   6      378.39      387.94     15.70 o 
  -8  10   6      843.75      834.18     24.99 o 
  -7  10   6     1014.35     1012.97     21.98 o 
  -6  10   6       25.33       24.87     11.56 o 
  -5  10   6      902.19      915.65     23.13 o 
  -4  10   6      318.70      343.97     62.68 o 
  -3  10   6      531.80      525.79     17.36 o 
  -2  10   6     1914.14     1897.77     30.61 o 
  -1  10   6      225.33      262.43     22.16 o 
   0  10   6     3397.25     3301.98     33.96 o 
   1  10   6        9.24        6.77      6.93 o 
   2  10   6     5726.46     5655.97     66.34 o 
   3  10   6      116.99       83.49      7.35 o 
   4  10   6     3330.85     3417.86     67.74 o 
   5  10   6      101.98      100.44     25.66 o 
   6  10   6     1611.64     1704.62     44.52 o 
   7  10   6       80.49       92.38     24.37 o 
   8  10   6      636.94      595.45    139.57 o 
   9  10   6      450.77      469.85     40.93 o 
  10  10   6      243.63      275.58     35.02 o 
 -12  11   6      495.15      519.29     35.58 o 
 -11  11   6      336.36      334.90     24.21 o 
 -10  11   6     1151.03     1191.63     32.45 o 
  -9  11   6        2.83      -12.25     20.02 o 
  -8  11   6     2274.35     2154.83     33.66 o 
  -7  11   6      227.40      271.38     10.92 o 
  -6  11   6     2811.75     2746.32     67.48 o 
  -5  11   6      241.89      247.54     17.24 o 
  -4  11   6     2612.00     2646.52     39.15 o 
  -3  11   6       27.52       31.72     11.72 o 
  -2  11   6     3533.56     3516.82     51.81 o 
  -1  11   6       16.30       29.72     13.20 o 
   0  11   6     1770.31     1727.66     24.80 o 
   1  11   6     1186.97     1185.46     27.88 o 
   2  11   6       10.52       17.55     14.01 o 
   3  11   6       20.58       15.28      5.60 o 
   4  11   6      152.50      161.37     29.27 o 
   5  11   6       53.10       37.45     22.42 o 
   6  11   6      258.91      340.67     73.30 o 
   7  11   6      181.98      181.73     30.18 o 
   8  11   6      352.06      469.27    196.80 o 
   9  11   6       15.17      -20.11     25.88 o 
 -11  12   6        1.57       -4.85     16.34 o 
 -10  12   6     1378.82     1375.98     38.46 o 
  -9  12   6      399.80      329.84     38.57 o 
  -8  12   6      320.85      346.05     19.65 o 
  -7  12   6        4.68        5.80      7.26 o 
  -6  12   6      102.06      109.07      9.32 o 
  -5  12   6       23.73       23.26     15.26 o 
  -4  12   6      128.53      160.95     14.05 o 
  -3  12   6      101.42      119.24     12.96 o 
  -2  12   6      890.77      881.65     23.12 o 
  -1  12   6       14.68        6.60      8.85 o 
   0  12   6     1127.12     1129.82     33.60 o 
   1  12   6      214.94      229.59     18.89 o 
   2  12   6     3439.37     3545.79     71.22 o 
   3  12   6        3.70      -21.52     21.52 o 
   4  12   6     2091.08     2200.89     51.28 o 
   5  12   6       53.73       67.50     22.34 o 
   6  12   6     1089.00     1320.07     64.69 o 
   7  12   6        0.33        6.14     34.36 o 
   8  12   6      447.36      522.38     47.46 o 
  -9  13   6       63.46       56.95     22.81 o 
  -8  13   6     2555.57     2598.40     43.69 o 
  -7  13   6        7.35        2.83     13.59 o 
  -6  13   6     1719.45     1785.25     28.33 o 
  -5  13   6       79.09      124.29     18.49 o 
  -4  13   6     2410.18     2303.57     38.34 o 
  -3  13   6       63.41       63.95     11.91 o 
  -2  13   6     1244.57     1230.64     28.14 o 
  -1  13   6       51.41       47.27     15.94 o 
   0  13   6      351.83      378.82     20.27 o 
   1  13   6        4.50      -11.20     17.90 o 
   2  13   6      470.76      431.84     82.59 o 
   3  13   6      242.32      205.47     29.52 o 
   4  13   6      125.70      110.40     41.57 o 
   5  13   6      205.49      159.67     34.17 o 
   6  13   6      113.93       72.28     32.13 o 
  -6  14   6       48.31       34.76     13.92 o 
  -5  14   6      551.50      585.14     31.51 o 
  -4  14   6      100.95      131.27     21.74 o 
  -3  14   6      297.15      271.51     16.03 o 
  -2  14   6      890.27      883.26     22.28 o 
  -1  14   6      438.96      400.39     26.30 o 
   0  14   6      598.23      691.36    102.64 o 
   1  14   6        5.76        2.78     22.44 o 
   2  14   6     1255.66     1307.17     67.76 o 
   3  14   6       24.03       -9.82     25.61 o 
 -17   0   7      753.28      761.26     29.84 o 
 -15   0   7      574.00      561.05     42.06 o 
 -13   0   7      847.39      611.24     91.06 o 
 -11   0   7     2776.36     3063.64     76.39 o 
  -9   0   7    11335.92    11349.04    177.84 o 
  -7   0   7    14535.85    14286.64    205.43 o 
  -5   0   7    39049.90    38711.98    644.61 o 
  -3   0   7    30001.13    30482.04    442.88 o 
  -1   0   7      326.99      227.18     13.71 o 
   1   0   7    19097.29    20028.07    240.55 o 
   3   0   7     2945.96     2913.66     30.34 o 
   5   0   7      317.70      360.34     30.44 o 
   7   0   7     4584.11     4714.04     61.04 o 
   9   0   7     5477.71     5358.43     71.64 o 
  11   0   7     1870.34     1967.96     32.61 o 
  13   0   7     3298.93     3220.41     64.72 o 
 -18   1   7      192.67      196.24     20.27 o 
 -17   1   7     2307.40     2473.30     75.63 o 
 -16   1   7       60.41       48.09     11.44 o 
 -15   1   7     4093.18     4243.02     69.49 o 
 -14   1   7      217.56      225.92     16.74 o 
 -13   1   7    11145.14    11083.41    128.73 o 
 -12   1   7      132.57      159.96     13.27 o 
 -11   1   7    11368.62    11515.94    113.98 o 
 -10   1   7      401.63      409.45     29.24 o 
  -9   1   7     3783.56     3711.54     51.78 o 
  -8   1   7      422.69      411.57     23.90 o 
  -7   1   7      597.38      639.90     29.22 o 
  -6   1   7     1832.09     1766.74     27.25 o 
  -5   1   7       11.89       30.61      8.15 o 
  -4   1   7     3661.37     3618.62     42.85 o 
  -3   1   7     3994.67     4046.27     42.42 o 
  -2   1   7     1497.38     1448.82     14.79 o 
  -1   1   7    57954.54    62178.27    696.98 o 
   0   1   7      822.56      750.46     17.89 o 
   1   1   7    22014.45    21495.31    158.22 o 
   2   1   7      954.26      976.71     12.66 o 
   3   1   7    20668.44    20789.36    164.20 o 
   4   1   7      126.03      130.20      5.73 o 
   5   1   7    14397.71    14283.12    106.68 o 
   6   1   7      409.57      422.44     12.27 o 
   7   1   7     8701.53     8429.24     73.84 o 
   8   1   7       56.61       59.79      7.50 o 
   9   1   7     3966.56     3920.24     42.02 o 
  10   1   7      161.60      157.22     10.56 o 
  11   1   7       41.42       33.43      7.81 o 
  12   1   7       62.90       79.00      9.83 o 
  13   1   7       14.32       25.20     10.10 o 
  14   1   7      116.38      149.92     16.72 o 
 -18   2   7      331.57      321.25     21.58 o 
 -17   2   7      623.99      609.67     32.00 o 
 -16   2   7     1300.78     1302.50     53.50 o 
 -15   2   7        4.23       24.50     16.01 o 
 -14   2   7     2240.08     2203.13     35.07 o 
 -13   2   7      708.04      729.91     23.93 o 
 -12   2   7     2495.31     2481.77     34.39 o 
 -11   2   7     3637.69     3722.71     43.24 o 
 -10   2   7     4051.36     4112.47     47.76 o 
  -9   2   7     5248.62     5101.28     50.41 o 
  -8   2   7       27.72       36.30      8.55 o 
  -7   2   7    13027.51    12912.36    131.79 o 
  -6   2   7        2.83       16.84     15.23 o 
  -5   2   7    37497.16    37326.83    489.50 o 
  -4   2   7      649.58      605.76     20.69 o 
  -3   2   7    34059.19    33565.41    417.38 o 
  -2   2   7     3724.76     3770.17     28.24 o 
  -1   2   7    17114.77    16981.77    157.65 o 
   0   2   7    11087.30    11706.91     88.71 o 
   1   2   7     5487.60     5506.75     37.14 o 
   2   2   7    15508.33    15437.92    123.76 o 
   3   2   7      240.79      248.28      8.73 o 
   4   2   7      902.29      828.79     11.77 o 
   5   2   7      797.97      844.86     14.00 o 
   6   2   7     1611.43     1612.74     16.96 o 
   7   2   7     3963.71     3891.77     46.52 o 
   8   2   7     1464.23     1397.37     17.58 o 
   9   2   7     2912.89     2807.35     37.93 o 
  10   2   7       94.27      108.65      8.45 o 
  11   2   7     1990.09     2028.97     48.24 o 
  12   2   7        0.92       10.06      8.84 o 
  13   2   7     1843.14     1860.41     25.53 o 
  14   2   7        3.81       10.38      9.31 o 
 -17   3   7     1152.58     1029.76     49.12 o 
 -16   3   7      231.48      239.70     18.77 o 
 -15   3   7     1898.37     1948.79     38.32 o 
 -14   3   7      156.01      155.59     14.81 o 
 -13   3   7     4272.31     4091.07     50.19 o 
 -12   3   7      397.04      378.83     25.60 o 
 -11   3   7     4561.72     4628.84     68.66 o 
 -10   3   7     2768.55     2712.33     31.35 o 
  -9   3   7     3487.59     3327.93     58.94 o 
  -8   3   7    10222.16    10132.24    126.35 o 
  -7   3   7     1007.90     1078.76     32.04 o 
  -6   3   7    16091.89    15905.17    185.84 o 
  -5   3   7     1081.04     1109.32     27.33 o 
  -4   3   7    15588.14    15443.90    184.03 o 
  -3   3   7      513.23      539.52     11.63 o 
  -2   3   7     7002.01     6644.87     48.64 o 
  -1   3   7     7031.69     6907.92     65.22 o 
   0   3   7    10789.84    10973.25     87.87 o 
   1   3   7    18240.64    18859.19    299.94 o 
   2   3   7     3075.35     3022.66     33.29 o 
   3   3   7     9230.15     9026.54     90.95 o 
   4   3   7      562.60      595.98     18.19 o 
   5   3   7     5214.46     5167.39     38.55 o 
   6   3   7     1615.67     1623.03     14.50 o 
   7   3   7     2555.27     2569.67     25.98 o 
   8   3   7     1922.76     1903.73     24.40 o 
   9   3   7     1500.80     1464.28     18.22 o 
  10   3   7     1217.65     1253.60     29.62 o 
  11   3   7      198.13      202.90      8.86 o 
  12   3   7     1300.06     1285.73     26.89 o 
  13   3   7        5.81       14.41      7.50 o 
  14   3   7      790.93      796.07     37.19 o 
 -17   4   7      317.10      335.77     29.94 o 
 -16   4   7     2653.09     2601.65     89.27 o 
 -15   4   7       30.06       44.23     12.86 o 
 -14   4   7     4474.47     4470.00     88.04 o 
 -13   4   7        4.89        1.00      6.32 o 
 -12   4   7     9462.41     9203.33    123.91 o 
 -11   4   7     1153.76     1114.90     28.58 o 
 -10   4   7     7846.14     8027.14    121.67 o 
  -9   4   7     2516.82     2446.49     66.18 o 
  -8   4   7     5443.28     5574.17     75.83 o 
  -7   4   7     4615.49     4552.99     68.78 o 
  -6   4   7      507.36      528.41     23.98 o 
  -5   4   7     3256.44     3400.05     57.60 o 
  -4   4   7      776.04      793.59     20.08 o 
  -3   4   7     1943.09     1831.76     18.06 o 
  -2   4   7     3948.68     3871.16     32.76 o 
  -1   4   7    13112.98    13532.32    109.26 o 
   0   4   7    18384.17    18721.83    254.16 o 
   1   4   7     2651.78     2543.30     32.43 o 
   2   4   7     8862.61     8795.00     87.76 o 
   3   4   7       92.80       95.18     12.91 o 
   4   4   7     8473.13     8189.56     75.40 o 
   5   4   7        2.16       13.14     12.98 o 
   6   4   7     6785.65     6764.95     72.97 o 
   7   4   7      398.33      366.47     13.70 o 
   8   4   7     2892.11     2887.24     42.17 o 
   9   4   7       46.64       60.89      5.66 o 
  10   4   7      441.34      480.33     12.76 o 
  11   4   7      667.46      602.62     18.05 o 
  12   4   7       18.51       29.59     13.71 o 
  13   4   7      520.93      537.72     28.31 o 
  14   4   7        6.85       10.08     16.04 o 
 -17   5   7      124.24      158.27     37.66 o 
 -16   5   7      614.01      619.00     51.85 o 
 -15   5   7      136.33      116.79     31.30 o 
 -14   5   7       38.29       34.80     25.67 o 
 -13   5   7      473.84      553.04     37.28 o 
 -12   5   7      621.12      635.29     32.97 o 
 -11   5   7     1100.24     1053.38     36.39 o 
 -10   5   7     3499.32     3540.49     67.31 o 
  -9   5   7      457.58      453.39     32.09 o 
  -8   5   7     9253.84     9009.65    134.03 o 
  -7   5   7      145.63      137.41     32.31 o 
  -6   5   7    18851.25    19139.48    268.07 o 
  -5   5   7      472.89      506.66     16.83 o 
  -4   5   7    16283.85    16474.01    233.25 o 
  -3   5   7     1121.95     1217.06     20.20 o 
  -2   5   7     8493.31     8189.23    143.56 o 
  -1   5   7        4.03        9.70      5.09 o 
   0   5   7     4343.59     4399.42     35.78 o 
   1   5   7      505.27      544.44     26.00 o 
   2   5   7     1641.40     1657.82     41.65 o 
   3   5   7      153.36      112.88     36.96 o 
   4   5   7      513.78      551.05     23.63 o 
   5   5   7      546.68      602.37     28.00 o 
   6   5   7     2054.69     2038.08     36.61 o 
   7   5   7      244.37      241.85     20.65 o 
   8   5   7     2373.43     2357.33     36.93 o 
   9   5   7      537.25      485.91     15.34 o 
  10   5   7     2401.95     2499.43     37.60 o 
  11   5   7       19.41       28.14     17.04 o 
  12   5   7     2595.29     2599.98     52.46 o 
  13   5   7        6.88       30.37     19.41 o 
 -16   6   7     1524.65     1682.09     53.79 o 
 -15   6   7      195.26      248.71     29.50 o 
 -14   6   7     4684.17     4754.49     94.73 o 
 -13   6   7       13.33       21.24     28.37 o 
 -12   6   7     7673.29     7626.33    136.09 o 
 -11   6   7       30.84       20.89     21.03 o 
 -10   6   7     7453.78     7415.04    102.52 o 
  -9   6   7       14.47       18.92     16.43 o 
  -8   6   7     2541.36     2581.83     49.90 o 
  -7   6   7        0.69        1.52     11.32 o 
  -6   6   7       82.75       81.62     14.16 o 
  -5   6   7      111.10      114.71      4.62 o 
  -4   6   7      692.72      663.56     18.84 o 
  -3   6   7       84.19      118.20     15.27 o 
  -2   6   7     6698.97     6507.46     67.90 o 
  -1   6   7      503.81      521.37     11.22 o 
   0   6   7    11676.50    11576.70    219.96 o 
   1   6   7      447.53      502.00     45.34 o 
   2   6   7    14086.67    14542.62    187.43 o 
   3   6   7        8.76       14.57     14.55 o 
   4   6   7     7773.77     7888.66    102.21 o 
   5   6   7        1.10        0.92     14.16 o 
   6   6   7     7253.01     7237.29     99.07 o 
   7   6   7        0.55       -2.35     13.49 o 
   8   6   7     2782.63     2850.82     47.60 o 
   9   6   7      125.85      111.58     17.58 o 
  10   6   7      994.07     1074.06     31.32 o 
  11   6   7        3.40       14.15     17.57 o 
  12   6   7      114.96      125.42     27.07 o 
  13   6   7       18.16       30.78     25.33 o 
 -16   7   7      331.35      383.96     34.54 o 
 -15   7   7      587.98      712.59     52.17 o 
 -14   7   7        0.90        0.40     21.49 o 
 -13   7   7      293.06      310.80     31.74 o 
 -12   7   7      667.23      655.36     32.13 o 
 -11   7   7       56.15       48.76     19.90 o 
 -10   7   7     4739.31     4600.02     79.65 o 
  -9   7   7      679.97      691.25     27.78 o 
  -8   7   7     5969.30     5870.52     78.21 o 
  -7   7   7       42.01       55.10     17.44 o 
  -6   7   7    12696.82    12275.79    196.68 o 
  -5   7   7      184.79      188.84     11.17 o 
  -4   7   7    19293.15    18952.90    233.08 o 
  -3   7   7     2314.51     2281.92     39.67 o 
  -2   7   7    14801.00    14600.90    160.25 o 
  -1   7   7     1466.26     1444.35     19.96 o 
   0   7   7     4744.87     4905.21     46.10 o 
   1   7   7     1380.55     1474.87     38.87 o 
   2   7   7      293.15      284.35     25.49 o 
   3   7   7     2069.40     2169.91     48.79 o 
   4   7   7        5.36       18.02     23.54 o 
   5   7   7      487.80      469.92     25.76 o 
   6   7   7      942.47     1027.91     47.73 o 
   7   7   7      631.21      611.31     32.15 o 
   8   7   7     1170.43     1115.73     44.32 o 
   9   7   7       23.38       24.89     19.15 o 
  10   7   7     1639.16     1709.12     44.34 o 
  11   7   7       38.69       31.65     19.05 o 
  12   7   7     1754.84     1942.86     46.14 o 
 -15   8   7        2.64        4.73     23.51 o 
 -14   8   7     2067.69     2248.81     74.68 o 
 -13   8   7       61.21       35.39     24.73 o 
 -12   8   7     1921.68     1980.71     47.77 o 
 -11   8   7      673.37      650.90     27.75 o 
 -10   8   7     2963.52     3085.28     48.34 o 
  -9   8   7     1555.58     1576.21     32.70 o 
  -8   8   7      965.89      976.31     27.92 o 
  -7   8   7     3200.89     3096.77     30.72 o 
  -6   8   7     1013.82      994.02     16.80 o 
  -5   8   7     4088.50     4139.88     48.61 o 
  -4   8   7      128.64      166.84     20.33 o 
  -3   8   7     1915.43     1835.54     30.35 o 
  -2   8   7     2509.65     2492.28     70.98 o 
  -1   8   7     4147.89     4071.66     53.56 o 
   0   8   7     3900.63     3922.23     42.42 o 
   1   8   7     1885.13     1897.49     22.75 o 
   2   8   7     8547.93     8598.48    115.69 o 
   3   8   7       60.25       69.45     18.86 o 
   4   8   7     2563.23     2703.98     50.98 o 
   5   8   7       22.57       19.26     17.04 o 
   6   8   7     3460.97     3411.14     60.62 o 
   7   8   7      718.11      701.50     72.79 o 
   8   8   7     2506.74     2446.85     60.78 o 
   9   8   7      260.55      254.04     44.09 o 
  10   8   7      506.21      546.48     61.10 o 
  11   8   7      459.14      444.30     52.59 o 
  12   8   7       86.02      102.20     32.24 o 
 -14   9   7        0.73        3.66     24.86 o 
 -13   9   7     1335.84     1396.15     43.02 o 
 -12   9   7      457.80      473.46     34.89 o 
 -11   9   7     1639.83     1687.39     39.75 o 
 -10   9   7      683.65      746.27     26.17 o 
  -9   9   7     3473.66     3481.47     73.10 o 
  -8   9   7     1812.41     1745.23     50.47 o 
  -7   9   7      272.01      277.60     16.05 o 
  -6   9   7     2599.58     2560.24     26.20 o 
  -5   9   7       12.36       33.92      6.49 o 
  -4   9   7     5866.92     5742.08     72.64 o 
  -3   9   7       11.83       18.53      8.80 o 
  -2   9   7     2920.22     2881.98     34.26 o 
  -1   9   7      449.99      447.34     24.06 o 
   0   9   7      590.40      583.34     31.95 o 
   1   9   7     2418.21     2392.09     29.96 o 
   2   9   7      840.08      757.19     63.90 o 
   3   9   7     6776.31     6482.64    165.55 o 
   4   9   7       21.31       -0.72     19.96 o 
   5   9   7     1834.19     1866.29     51.93 o 
   6   9   7       43.24       83.51     24.49 o 
   7   9   7      889.78     1000.22     41.23 o 
   8   9   7      583.45      635.26     39.81 o 
   9   9   7      337.05      346.32     30.15 o 
  10   9   7      572.44      708.19     39.62 o 
  11   9   7       69.49       73.38     30.63 o 
 -13  10   7       13.69       17.64     16.39 o 
 -12  10   7      348.15      391.55     26.58 o 
 -11  10   7     1062.49     1074.88     33.09 o 
 -10  10   7      401.03      466.79     24.66 o 
  -9  10   7     1115.88     1189.64     55.71 o 
  -8  10   7        5.35       14.15      5.49 o 
  -7  10   7     2678.58     2644.02     35.13 o 
  -6  10   7        3.19        6.24      8.42 o 
  -5  10   7     3199.21     3247.23     34.00 o 
  -4  10   7      171.15      187.77     19.32 o 
  -3  10   7     3691.80     3637.96     48.24 o 
  -2  10   7      120.22      147.09     15.20 o 
  -1  10   7     4533.50     4411.96     47.76 o 
   0  10   7      595.77      580.46     16.39 o 
   1  10   7      387.54      371.59     18.62 o 
   2  10   7     1396.40     1347.24     49.22 o 
   3  10   7      158.45      196.87     24.40 o 
   4  10   7      717.74      629.65     54.86 o 
   5  10   7      253.98      260.52     29.85 o 
   6  10   7      807.61      876.33     41.08 o 
   7  10   7      442.74      485.95     69.15 o 
   8  10   7      347.26      392.67     45.21 o 
   9  10   7      773.32      835.98     89.67 o 
  10  10   7      101.75       69.93     40.98 o 
 -12  11   7       26.57       16.73     18.32 o 
 -11  11   7     1309.96     1309.36     40.28 o 
 -10  11   7       79.11       44.78     17.26 o 
  -9  11   7     1325.89     1382.57     56.69 o 
  -8  11   7      303.57      316.51     22.92 o 
  -7  11   7      208.65      206.63     16.42 o 
  -6  11   7      117.22      135.95     23.01 o 
  -5  11   7        2.08        5.26      9.23 o 
  -4  11   7       74.85       84.94     15.22 o 
  -3  11   7      148.99      170.24     13.05 o 
  -2  11   7      115.35      177.52     28.65 o 
  -1  11   7     2396.73     2309.50     36.34 o 
   0  11   7        2.05       -2.99      6.24 o 
   1  11   7     2575.89     2629.69     46.77 o 
   2  11   7      347.42      345.26     27.79 o 
   3  11   7     3124.40     3194.93     71.84 o 
   4  11   7       89.91       84.86     25.27 o 
   5  11   7     1564.39     1538.51     48.68 o 
   6  11   7       28.36       26.32     20.85 o 
   7  11   7     1205.06     1245.63     99.67 o 
   8  11   7       37.00       42.90     32.73 o 
 -10  12   7        3.92       12.01     16.54 o 
  -9  12   7     1211.04     1256.34     36.15 o 
  -8  12   7       45.37       38.33     18.02 o 
  -7  12   7     1937.09     1926.93     52.53 o 
  -6  12   7      208.82      177.18     21.32 o 
  -5  12   7     3812.59     3689.44     51.59 o 
  -4  12   7      105.09      108.52     14.27 o 
  -3  12   7     2863.25     2913.42     43.08 o 
  -2  12   7       52.94       34.98     14.33 o 
  -1  12   7     2190.49     2187.65     34.16 o 
   0  12   7       50.23       50.26     14.69 o 
   1  12   7      198.76      245.77     24.63 o 
   2  12   7        0.14        9.03     18.07 o 
   3  12   7      128.28       90.27     27.46 o 
   4  12   7      196.71      154.91     36.41 o 
   5  12   7       12.64      338.40    208.26 o 
   6  12   7        7.80        3.04     24.40 o 
   7  12   7      282.02      372.97     41.43 o 
  -8  13   7      201.44      156.00     25.38 o 
  -7  13   7      233.31      234.06     26.94 o 
  -6  13   7      412.20      415.31     38.69 o 
  -5  13   7        6.57        4.52     17.08 o 
  -4  13   7      393.74      354.32     20.07 o 
  -3  13   7      161.30      211.93     16.96 o 
  -2  13   7      236.99      223.13     26.80 o 
  -1  13   7      715.48      702.42     22.99 o 
   0  13   7        5.91       -4.77     28.48 o 
   1  13   7     1178.86     1165.86     44.99 o 
   2  13   7       30.81       15.66     23.27 o 
   3  13   7     1055.00     1131.97     53.02 o 
   4  13   7       22.78       -2.54     32.88 o 
   5  13   7     1141.30     1147.72    107.73 o 
  -5  14   7     1236.57     1260.53     49.52 o 
  -4  14   7       92.85       86.10     15.01 o 
  -3  14   7      715.40      777.16     24.22 o 
  -2  14   7      138.37       91.62     43.26 o 
  -1  14   7      257.50      413.12     52.59 o 
   0  14   7      259.47      194.26     84.83 o 
   1  14   7      302.09      321.82     38.60 o 
 -18   0   8     1211.32     1253.78     42.41 o 
 -16   0   8     3768.85     3834.09     96.24 o 
 -14   0   8     8929.05     9883.68    264.37 o 
 -12   0   8    17865.78    17941.60    305.89 o 
 -10   0   8    14041.50    14324.98    262.64 o 
  -8   0   8     5296.93     5157.60     89.37 o 
  -6   0   8     3278.68     3616.26     60.28 o 
  -4   0   8       11.59       41.06     12.43 o 
  -2   0   8     2241.61     2346.90     75.07 o 
   0   0   8    13830.14    14034.81    183.73 o 
   2   0   8    18943.18    19336.30    227.95 o 
   4   0   8    17874.45    18236.72    182.48 o 
   6   0   8     9462.39     9663.74    125.40 o 
   8   0   8     4673.01     4497.52     56.95 o 
  10   0   8     1732.89     1762.99     34.86 o 
  12   0   8      122.02      162.14     29.91 o 
  14   0   8        8.15       -7.01     19.94 o 
 -17   1   8      175.17      289.86     23.25 o 
 -16   1   8      716.57      754.03     24.52 o 
 -15   1   8      458.40      495.23     24.13 o 
 -14   1   8       57.98       50.07     12.22 o 
 -13   1   8      477.81      525.78     20.09 o 
 -12   1   8      392.84      509.66     25.22 o 
 -11   1   8     1147.10     1236.40     54.59 o 
 -10   1   8     9184.92     9103.85    116.33 o 
  -9   1   8     1184.51     1145.73     37.52 o 
  -8   1   8    17966.22    17822.26    195.19 o 
  -7   1   8     2015.19     1954.69     36.10 o 
  -6   1   8    21618.61    21617.48    224.76 o 
  -5   1   8       10.37       31.60      8.69 o 
  -4   1   8    32050.97    32741.38    315.58 o 
  -3   1   8     1929.07     2075.49     24.02 o 
  -2   1   8     8290.53     7546.98     53.78 o 
  -1   1   8     1903.80     1893.10     16.06 o 
   0   1   8    18212.03    18743.20    138.05 o 
   1   1   8      848.84      875.99     13.29 o 
   2   1   8     5713.00     5633.57     42.35 o 
   3   1   8      198.17      231.41      8.44 o 
   4   1   8        3.44       21.35      6.70 o 
   5   1   8      658.73      658.67     11.70 o 
   6   1   8      663.23      729.90     14.51 o 
   7   1   8      943.02      912.66     16.98 o 
   8   1   8     2829.67     2829.14     31.36 o 
   9   1   8      133.42      147.38      9.03 o 
  10   1   8      873.05      965.74     18.06 o 
  11   1   8        6.56        8.51      7.06 o 
  12   1   8     2189.85     2250.28     40.15 o 
  13   1   8       31.52       21.48      9.26 o 
  14   1   8     1337.67     1395.99     27.90 o 
 -17   2   8      173.11      145.10     10.88 o 
 -16   2   8     2572.22     2555.70     78.62 o 
 -15   2   8        3.93       18.17     12.97 o 
 -14   2   8     4440.00     4483.77     51.71 o 
 -13   2   8        6.07       12.06     12.41 o 
 -12   2   8     6563.56     6620.68     69.78 o 
 -11   2   8      133.97      154.96      8.51 o 
 -10   2   8     5389.76     5439.68     58.29 o 
  -9   2   8     4554.08     4604.23     47.17 o 
  -8   2   8     3218.38     3269.91     31.14 o 
  -7   2   8     8940.06     8830.51    199.40 o 
  -6   2   8     3121.09     3257.24     45.85 o 
  -5   2   8     6795.39     6751.63     90.02 o 
  -4   2   8       28.00       33.53     11.88 o 
  -3   2   8     3320.84     3167.58     29.33 o 
  -2   2   8     1757.64     1657.19     27.67 o 
  -1   2   8     2928.21     2631.89     33.93 o 
   0   2   8    16035.55    16223.56    133.87 o 
   1   2   8     1813.75     1843.39     16.04 o 
   2   2   8    12415.21    12098.38     84.03 o 
   3   2   8       11.47       27.84      4.90 o 
   4   2   8    11039.81    10908.22     91.02 o 
   5   2   8       12.26       14.26      7.51 o 
   6   2   8     8931.17     8867.91     69.51 o 
   7   2   8      233.54      252.89     10.78 o 
   8   2   8     2935.04     2828.19     37.95 o 
   9   2   8      411.50      408.15     10.59 o 
  10   2   8     1340.72     1325.73     22.87 o 
  11   2   8      178.19      219.69     11.57 o 
  12   2   8        6.85       12.50      8.40 o 
  13   2   8      387.26      370.00     19.47 o 
  14   2   8        0.11       54.88     19.03 o 
 -17   3   8      884.01      927.37     43.47 o 
 -16   3   8      323.87      402.64     46.23 o 
 -15   3   8     1743.57     1678.81     36.63 o 
 -14   3   8       34.34       29.18     11.35 o 
 -13   3   8     3738.68     3674.95     94.77 o 
 -12   3   8      802.56      731.91     28.15 o 
 -11   3   8     4565.33     4545.28     47.55 o 
 -10   3   8     2649.77     2537.02     90.43 o 
  -9   3   8     5904.31     6018.50     85.98 o 
  -8   3   8     6569.16     6277.83     91.78 o 
  -7   3   8     1445.07     1464.70     37.12 o 
  -6   3   8     7018.71     6654.88     80.41 o 
  -5   3   8      621.25      651.38     28.05 o 
  -4   3   8    12873.88    12367.74    117.04 o 
  -3   3   8       53.77       67.76      8.93 o 
  -2   3   8    20303.37    20882.75    180.87 o 
  -1   3   8     3649.04     3593.67     38.10 o 
   0   3   8     5613.40     5339.57     40.24 o 
   1   3   8     5825.94     5685.86     39.14 o 
   2   3   8     1002.02      956.91     14.64 o 
   3   3   8    12342.10    12366.75     97.18 o 
   4   3   8      170.03      172.88      5.83 o 
   5   3   8     3039.39     3069.08     28.58 o 
   6   3   8      123.50      135.21      6.71 o 
   7   3   8     4032.34     4017.91     43.36 o 
   8   3   8      694.79      701.46     22.95 o 
   9   3   8     1190.01     1247.05     15.88 o 
  10   3   8     1187.32     1136.10     21.91 o 
  11   3   8       36.65       44.96     11.00 o 
  12   3   8      607.43      634.18     20.49 o 
  13   3   8       89.02       74.89     19.91 o 
 -17   4   8      629.27      697.93     55.64 o 
 -16   4   8      390.77      361.09     29.39 o 
 -15   4   8      206.84      229.61     56.08 o 
 -14   4   8     1164.19     1047.81     33.38 o 
 -13   4   8        1.07       12.21      7.25 o 
 -12   4   8     3513.17     3347.54     70.75 o 
 -11   4   8      916.35      821.54     37.14 o 
 -10   4   8     3037.29     3064.94     63.93 o 
  -9   4   8     8401.69     8384.75    113.45 o 
  -8   4   8      146.14      155.34     20.13 o 
  -7   4   8    12416.64    12188.55    159.33 o 
  -6   4   8      777.54      886.72     29.07 o 
  -5   4   8    12350.90    12225.38    120.56 o 
  -4   4   8       22.43       25.44      8.89 o 
  -3   4   8    11175.23    11290.04    137.50 o 
  -2   4   8       47.55       40.50      5.98 o 
  -1   4   8     9349.03     9643.91     90.66 o 
   0   4   8    10617.94    10681.13     82.34 o 
   1   4   8     3843.46     3868.59     41.46 o 
   2   4   8     4630.41     4260.65     49.23 o 
   3   4   8       99.06      112.44     14.59 o 
   4   4   8      816.07      731.01     23.31 o 
   5   4   8       30.06       55.13     15.35 o 
   6   4   8     1538.73     1460.28     29.22 o 
   7   4   8     1085.50     1100.66     25.88 o 
   8   4   8     1144.35     1036.03     17.55 o 
   9   4   8     1491.48     1468.86     36.33 o 
  10   4   8      726.09      657.29     19.39 o 
  11   4   8     1357.30     1373.58     35.55 o 
  12   4   8       21.30       18.44     14.78 o 
  13   4   8     1059.21     1096.44     42.36 o 
 -16   5   8      281.76      340.69     41.27 o 
 -15   5   8     3672.15     3845.15     77.85 o 
 -14   5   8      119.94       95.70     28.65 o 
 -13   5   8     7504.36     7416.20    125.51 o 
 -12   5   8        0.14       13.03     19.26 o 
 -11   5   8     7213.69     7244.04    104.61 o 
 -10   5   8        5.87       10.47     23.60 o 
  -9   5   8    10141.06    10047.50    141.70 o 
  -8   5   8      624.06      631.30     31.61 o 
  -7   5   8     1704.54     1690.47     38.83 o 
  -6   5   8      317.39      318.14     17.80 o 
  -5   5   8      127.05      156.14     17.26 o 
  -4   5   8      375.79      336.48     28.74 o 
  -3   5   8     2589.52     2612.33     35.08 o 
  -2   5   8      342.22      366.54      9.75 o 
  -1   5   8     8400.43     8338.13     65.26 o 
   0   5   8        9.86       25.02      8.86 o 
   1   5   8     8426.47     8393.38     88.52 o 
   2   5   8        8.71       16.20     12.43 o 
   3   5   8    15772.22    15860.25    190.60 o 
   4   5   8       91.90       88.88     16.48 o 
   5   5   8     5273.76     5280.49     65.42 o 
   6   5   8        4.39        9.74     13.49 o 
   7   5   8     4308.32     4281.68     61.51 o 
   8   5   8      418.85      429.39     28.35 o 
   9   5   8     1995.77     1968.45     42.58 o 
  10   5   8      431.35      467.04     22.72 o 
  11   5   8      281.36      321.36     28.15 o 
  12   5   8      104.31      109.18     20.97 o 
  13   5   8       18.33       27.08     17.86 o 
 -16   6   8       50.18       58.45     28.61 o 
 -15   6   8      257.43      205.01     40.85 o 
 -14   6   8       74.26       77.64     24.95 o 
 -13   6   8        3.65       -4.43     22.04 o 
 -12   6   8       20.85       10.25     19.25 o 
 -11   6   8     3409.01     3435.56     68.33 o 
 -10   6   8       96.03       84.52     20.00 o 
  -9   6   8     3427.61     3419.22     62.29 o 
  -8   6   8      175.75      168.81     24.59 o 
  -7   6   8    11160.16    11115.22    126.97 o 
  -6   6   8       75.15       86.97     13.84 o 
  -5   6   8    13760.19    13811.76    147.78 o 
  -4   6   8      230.80      231.46     10.60 o 
  -3   6   8    16819.49    16776.38    165.45 o 
  -2   6   8      682.70      711.18     17.51 o 
  -1   6   8    10381.23    10263.76    104.82 o 
   0   6   8        5.59       11.48      3.86 o 
   1   6   8      322.75      298.40     48.54 o 
   2   6   8       36.32       39.13     16.81 o 
   3   6   8      757.43      739.59     32.83 o 
   4   6   8      567.95      587.63     37.10 o 
   5   6   8      461.12      506.37     48.57 o 
   6   6   8        4.12       -2.14     14.19 o 
   7   6   8      756.06      836.67     41.14 o 
   8   6   8        8.35        1.20     13.11 o 
   9   6   8      856.17      897.69     26.71 o 
  10   6   8        5.09      -12.89     16.92 o 
  11   6   8     1589.75     1641.48     53.61 o 
  12   6   8       37.46       28.35     20.60 o 
 -15   7   8     2237.88     2446.82     68.81 o 
 -14   7   8        8.78        7.56     23.69 o 
 -13   7   8     3806.04     3733.70     71.14 o 
 -12   7   8      213.33      190.77     24.79 o 
 -11   7   8     3935.08     3972.27     68.06 o 
 -10   7   8     2297.69     2266.58     83.39 o 
  -9   7   8     2688.37     2697.87     44.91 o 
  -8   7   8      565.24      523.50     26.20 o 
  -7   7   8     1395.42     1444.10     30.45 o 
  -6   7   8     1755.41     1753.88     35.29 o 
  -5   7   8      424.40      409.62     11.57 o 
  -4   7   8      367.72      352.84     16.18 o 
  -3   7   8      709.33      749.26     16.28 o 
  -2   7   8      854.02      883.35     18.50 o 
  -1   7   8     5292.34     5254.80     52.37 o 
   0   7   8      426.53      402.02     15.36 o 
   1   7   8    10635.88    11016.88    142.35 o 
   2   7   8      620.00      660.86     34.00 o 
   3   7   8     7508.59     7699.77    135.21 o 
   4   7   8      732.76      728.93     28.71 o 
   5   7   8     3724.04     3773.15     78.24 o 
   6   7   8       16.72       16.58     18.66 o 
   7   7   8     2386.13     2455.42     48.13 o 
   8   7   8        1.64       10.53     18.12 o 
   9   7   8     1552.60     1568.62     38.40 o 
  10   7   8      135.91      146.80     23.40 o 
  11   7   8      554.15      599.41     35.32 o 
  12   7   8      118.25       95.66     29.91 o 
 -15   8   8       36.15       45.43     25.28 o 
 -14   8   8     1241.61     1264.75     45.62 o 
 -13   8   8       60.47       58.25     22.18 o 
 -12   8   8     1099.60     1153.25     38.15 o 
 -11   8   8     1502.01     1510.49     34.38 o 
 -10   8   8      614.37      737.33     32.49 o 
  -9   8   8      559.80      605.16     35.75 o 
  -8   8   8      934.25      925.65     26.85 o 
  -7   8   8     5152.65     5149.75     61.39 o 
  -6   8   8      177.08      172.24     18.21 o 
  -5   8   8    11043.10    10819.82    104.49 o 
  -4   8   8       47.73       35.02      9.81 o 
  -3   8   8    10166.81    10153.58    118.47 o 
  -2   8   8      259.56      268.90     12.60 o 
  -1   8   8     7326.00     7468.24     99.26 o 
   0   8   8     1236.37     1214.86     14.70 o 
   1   8   8      887.62      895.72     30.75 o 
   2   8   8     1510.17     1456.50     43.23 o 
   3   8   8     2927.47     2946.40     57.72 o 
   4   8   8     2626.05     2563.84     64.71 o 
   5   8   8        8.75       17.03     17.87 o 
   6   8   8      913.19      969.44     47.56 o 
   7   8   8      662.40      681.58     51.43 o 
   8   8   8      641.25      624.47     35.63 o 
   9   8   8      586.60      611.86     37.05 o 
  10   8   8      139.24      134.59     25.85 o 
  11   8   8      806.95      984.62     51.79 o 
 -14   9   8        6.45       26.15     21.04 o 
 -13   9   8     1521.61     1569.03     50.54 o 
 -12   9   8      121.74      130.03     19.40 o 
 -11   9   8     1496.00     1475.30     37.67 o 
 -10   9   8     2496.87     2456.86     46.30 o 
  -9   9   8      627.34      630.49     24.30 o 
  -8   9   8     1716.70     1658.57     34.32 o 
  -7   9   8      115.15      102.05     18.98 o 
  -6   9   8     2405.94     2316.10     27.80 o 
  -5   9   8        0.88       18.83      5.53 o 
  -4   9   8     2287.63     2273.11     40.56 o 
  -3   9   8       74.29       45.30     17.12 o 
  -2   9   8     3305.17     3210.38     42.49 o 
  -1   9   8     1686.97     1747.21     21.71 o 
   0   9   8     2857.00     2810.44     51.82 o 
   1   9   8     1919.07     1894.47     43.05 o 
   2   9   8       16.92       -7.44     35.74 o 
   3   9   8     2731.03     2665.23     59.58 o 
   4   9   8      179.65      191.41     28.49 o 
   5   9   8     1344.50     1418.18     40.42 o 
   6   9   8      114.27      138.71     24.50 o 
   7   9   8     1599.41     1560.06    124.38 o 
   8   9   8      528.68      549.49     46.95 o 
   9   9   8      706.20      717.30     33.76 o 
  10   9   8      548.02      639.16     61.96 o 
 -13  10   8        8.32        4.94     18.33 o 
 -12  10   8     1410.36     1488.14     44.79 o 
 -11  10   8        6.38       17.20     15.06 o 
 -10  10   8     2058.54     2051.78     45.93 o 
  -9  10   8      568.98      598.57     75.67 o 
  -8  10   8      850.00      892.08     34.28 o 
  -7  10   8      877.15      891.79     22.61 o 
  -6  10   8        6.11       10.73      4.54 o 
  -5  10   8      667.52      659.97     11.86 o 
  -4  10   8       62.26       79.79     12.61 o 
  -3  10   8      615.38      635.39     17.20 o 
  -2  10   8      886.35      859.94     21.83 o 
  -1  10   8      714.53      714.15     17.36 o 
   0  10   8     1711.32     1606.88     41.88 o 
   1  10   8     1251.15     1171.73     84.43 o 
   2  10   8     3831.35     3725.27     73.88 o 
   3  10   8      144.26      142.28     27.20 o 
   4  10   8     2389.44     2416.89     52.94 o 
   5  10   8        3.72       20.60     23.76 o 
   6  10   8     1272.84     1256.26     51.57 o 
   7  10   8       97.08       76.66     27.65 o 
   8  10   8      889.48      917.03     57.98 o 
   9  10   8      211.70      195.41     30.90 o 
 -11  11   8      383.22      373.45     25.40 o 
 -10  11   8      538.45      505.49     26.27 o 
  -9  11   8       82.80       88.66     19.35 o 
  -8  11   8     1675.69     1668.69     38.67 o 
  -7  11   8       27.37       37.04     13.19 o 
  -6  11   8     3235.76     3246.57     82.97 o 
  -5  11   8       54.98       62.29      9.83 o 
  -4  11   8     4674.55     4710.13     59.70 o 
  -3  11   8      326.70      343.45     19.57 o 
  -2  11   8     1971.86     2029.60     34.28 o 
  -1  11   8       42.39       50.12      7.89 o 
   0  11   8      677.61      732.16     29.17 o 
   1  11   8       33.19       42.01     26.83 o 
   2  11   8      866.94      796.45     34.57 o 
   3  11   8       10.80       -1.96     17.78 o 
   4  11   8       17.67       20.57     22.63 o 
   5  11   8       14.18        8.74     19.55 o 
   6  11   8       72.30       80.21     29.38 o 
   7  11   8       74.04       82.16     32.49 o 
   8  11   8      662.54      696.45     67.02 o 
 -10  12   8     1410.04     1445.21     35.07 o 
  -9  12   8       67.53       33.49     19.96 o 
  -8  12   8     1051.23     1084.90     33.98 o 
  -7  12   8        8.97        4.40     14.45 o 
  -6  12   8      292.84      311.95     19.52 o 
  -5  12   8       65.88       72.93     14.22 o 
  -4  12   8       13.65        1.27     16.50 o 
  -3  12   8       42.51       44.53     13.10 o 
  -2  12   8      569.78      586.57     24.70 o 
  -1  12   8       12.92       19.01     10.52 o 
   0  12   8      393.35      449.17     35.69 o 
   1  12   8       55.17       89.00     22.83 o 
   2  12   8     1636.03     1562.90    106.05 o 
   3  12   8        0.13      -16.31     20.52 o 
   4  12   8     1629.20     1710.85     77.54 o 
   5  12   8       15.20       21.51     31.39 o 
   6  12   8     1030.63     1109.03     55.03 o 
  -7  13   8       13.89       12.83     12.51 o 
  -6  13   8     1487.44     1571.46     60.61 o 
  -5  13   8        2.53       -9.33     17.06 o 
  -4  13   8     2653.45     2774.46     48.85 o 
  -3  13   8      115.11      111.82     17.36 o 
  -2  13   8     1270.48     1369.07    108.16 o 
  -1  13   8      112.43       97.32     37.43 o 
   0  13   8     1568.18     1549.70     59.03 o 
   1  13   8       26.59       26.06     25.18 o 
   2  13   8      566.78      568.88     88.22 o 
   3  13   8      246.45      226.79     43.40 o 
 -17   0   9     1381.02     1341.20     37.21 o 
 -15   0   9     1422.18     1508.34     45.75 o 
 -13   0   9      256.15      225.18     45.44 o 
 -11   0   9     2042.72     2098.05     74.42 o 
  -9   0   9    17052.96    17237.07    304.82 o 
  -7   0   9    16098.40    15660.39    255.08 o 
  -5   0   9    13121.45    12342.83    291.39 o 
  -3   0   9    15452.63    15204.57    291.81 o 
  -1   0   9    22340.71    23057.16    237.14 o 
   1   0   9    12827.30    13273.98    150.34 o 
   3   0   9       91.71      121.75     27.30 o 
   5   0   9       62.27       81.64     11.85 o 
   7   0   9      155.01      191.36     26.51 o 
   9   0   9      976.24     1007.03     29.57 o 
  11   0   9     1929.92     1963.26     53.46 o 
  13   0   9     1308.73     1365.77     37.59 o 
 -17   1   9     1868.22     1915.68     53.26 o 
 -16   1   9        4.18       -6.90      8.65 o 
 -15   1   9     4030.55     4048.94     58.66 o 
 -14   1   9        0.93       -4.24     16.20 o 
 -13   1   9    11766.54    11662.89    125.81 o 
 -12   1   9      377.36      319.89     11.92 o 
 -11   1   9    13623.48    13570.56    168.76 o 
 -10   1   9       13.95       -1.64     16.60 o 
  -9   1   9     6637.56     6652.51     89.06 o 
  -8   1   9     1623.73     1594.49     40.72 o 
  -7   1   9     1886.04     1931.94     60.38 o 
  -6   1   9     2328.48     2244.99     27.00 o 
  -5   1   9      574.58      608.89     23.60 o 
  -4   1   9      895.98      834.87     18.41 o 
  -3   1   9      632.89      626.54     13.15 o 
  -2   1   9      274.57      251.80      7.92 o 
  -1   1   9     2668.57     2555.32     23.28 o 
   0   1   9      950.14     1118.50     11.58 o 
   1   1   9     8299.22     8329.11     59.31 o 
   2   1   9       18.09       26.04      8.34 o 
   3   1   9    14207.27    14014.91    113.16 o 
   4   1   9      326.89      328.49     15.30 o 
   5   1   9     6886.58     6785.81     52.97 o 
   6   1   9       46.46       44.80      8.53 o 
   7   1   9     7112.04     7109.77     60.36 o 
   8   1   9       29.57       42.28      6.69 o 
   9   1   9     2287.68     2313.93     25.86 o 
  10   1   9        5.15       11.65      7.10 o 
  11   1   9      779.91      828.62     23.54 o 
  12   1   9      125.53      134.88     15.62 o 
  13   1   9       70.62       65.32     12.14 o 
 -17   2   9      733.00      697.72     45.67 o 
 -16   2   9      893.73      929.70     52.48 o 
 -15   2   9      305.85      307.20     32.63 o 
 -14   2   9      791.18      841.63     36.63 o 
 -13   2   9      143.92      130.19      8.73 o 
 -12   2   9      829.35      864.98     37.58 o 
 -11   2   9     1039.77     1080.47     25.90 o 
 -10   2   9     2206.96     2190.40     26.63 o 
  -9   2   9     6236.20     6221.95     61.09 o 
  -8   2   9     1097.51     1124.09     37.54 o 
  -7   2   9    21192.74    20814.00    287.91 o 
  -6   2   9       42.30       55.53     16.30 o 
  -5   2   9    15287.82    15441.10    250.27 o 
  -4   2   9     1525.45     1727.46     18.97 o 
  -3   2   9    20102.69    20399.97    210.12 o 
  -2   2   9     3931.84     4049.25     38.30 o 
  -1   2   9     9106.24     8945.80     70.52 o 
   0   2   9     3465.98     3332.95     32.38 o 
   1   2   9     8943.71     8893.68     65.85 o 
   2   2   9     5385.26     5460.51     37.13 o 
   3   2   9     1794.68     1757.78     19.77 o 
   4   2   9     4330.81     4274.75     36.28 o 
   5   2   9      131.72      150.60     12.89 o 
   6   2   9     1491.98     1473.94     18.38 o 
   7   2   9      286.37      312.01      9.08 o 
   8   2   9     1132.48     1126.21     19.13 o 
   9   2   9     1468.34     1488.46     31.87 o 
  10   2   9      485.51      470.76     12.01 o 
  11   2   9      852.03      837.28     17.45 o 
  12   2   9      276.44      292.35     17.45 o 
  13   2   9     1089.15     1039.70     28.64 o 
 -17   3   9      729.04      732.53     43.09 o 
 -16   3   9      186.43      250.82     51.47 o 
 -15   3   9     1443.72     1433.05     40.59 o 
 -14   3   9        3.86        2.82      7.72 o 
 -13   3   9     2491.32     2447.06     78.38 o 
 -12   3   9       34.01       11.05      4.10 o 
 -11   3   9     4884.51     4963.48     77.32 o 
 -10   3   9     4663.76     4501.07     88.18 o 
  -9   3   9     3839.27     3795.92     78.48 o 
  -8   3   9     5389.62     5443.06     82.71 o 
  -7   3   9     1164.36     1238.37     59.15 o 
  -6   3   9    10560.13    10503.09    125.88 o 
  -5   3   9      324.17      336.94     26.03 o 
  -4   3   9     7379.45     7446.77     75.15 o 
  -3   3   9       23.02       45.54      6.47 o 
  -2   3   9     9288.80     9403.48     98.56 o 
  -1   3   9     1359.87     1355.10     19.96 o 
   0   3   9    14331.81    14674.39    121.77 o 
   1   3   9     7333.68     7117.27     55.71 o 
   2   3   9      146.41      163.95      7.16 o 
   3   3   9     2929.85     2894.06     31.24 o 
   4   3   9       13.40       17.74      3.74 o 
   5   3   9     4045.71     4094.12     38.95 o 
   6   3   9      459.48      491.27     10.24 o 
   7   3   9     2341.35     2283.60     31.96 o 
   8   3   9      679.31      700.05     10.39 o 
   9   3   9     1772.94     1665.62     17.93 o 
  10   3   9      676.53      649.71     13.33 o 
  11   3   9      477.26      484.69     24.52 o 
  12   3   9     1076.62     1008.82     33.02 o 
  13   3   9        8.76       28.78     27.47 o 
 -17   4   9      350.21      345.31     67.99 o 
 -16   4   9     2088.13     2181.05    149.30 o 
 -15   4   9      172.15     1189.30    237.52 o 
 -14   4   9     4025.99     3987.68    112.20 o 
 -13   4   9       21.71       26.23     21.38 o 
 -12   4   9     5101.83     5081.32     91.39 o 
 -11   4   9        4.70       19.75     17.90 o 
 -10   4   9     5286.15     5277.24     88.58 o 
  -9   4   9       57.85       53.62     19.14 o 
  -8   4   9     2963.07     3111.87     70.30 o 
  -7   4   9     6823.68     6801.94     97.15 o 
  -6   4   9     1351.68     1470.07     31.12 o 
  -5   4   9     2191.49     2142.10     32.90 o 
  -4   4   9      201.72      250.00     17.38 o 
  -3   4   9     5557.61     5443.87     47.65 o 
  -2   4   9     1070.12     1084.91     27.14 o 
  -1   4   9     1008.91      901.02     19.36 o 
   0   4   9     2561.35     2478.80     24.54 o 
   1   4   9      268.69      232.62      8.73 o 
   2   4   9     6342.71     6337.24     66.18 o 
   3   4   9     3227.76     3037.04     42.89 o 
   4   4   9     7128.91     7267.38     84.96 o 
   5   4   9       72.26       82.74     16.90 o 
   6   4   9     5701.93     5743.23     67.47 o 
   7   4   9        3.50        4.63     10.49 o 
   8   4   9     2592.77     2578.02     44.35 o 
   9   4   9      494.35      435.98     28.28 o 
  10   4   9      582.69      556.23     24.58 o 
  11   4   9      156.84      215.73     22.32 o 
  12   4   9      211.15      205.55     25.29 o 
 -16   5   9      761.00      690.46     47.24 o 
 -15   5   9       56.57       32.86     27.22 o 
 -14   5   9       52.57       72.36     24.46 o 
 -13   5   9       97.15      101.99     28.81 o 
 -12   5   9       59.50       67.85     39.28 o 
 -11   5   9      926.22      927.91     38.76 o 
 -10   5   9     2841.11     2815.34     75.54 o 
  -9   5   9      982.76      873.71     34.71 o 
  -8   5   9     3249.83     3189.48     58.32 o 
  -7   5   9       31.21       53.82     16.42 o 
  -6   5   9    15523.48    15871.28    182.57 o 
  -5   5   9        5.55        1.88     14.34 o 
  -4   5   9    13693.53    14307.30    209.36 o 
  -3   5   9       19.32       25.81      6.97 o 
  -2   5   9     9541.43     9663.57     80.75 o 
  -1   5   9      863.47      876.24     15.51 o 
   0   5   9     8663.48     8675.95     67.48 o 
   1   5   9     1378.12     1257.27     24.18 o 
   2   5   9      328.23      354.87     17.33 o 
   3   5   9      106.36      107.16     15.70 o 
   4   5   9     2238.52     2210.74     44.90 o 
   5   5   9      480.59      459.46     23.87 o 
   6   5   9      680.96      711.25     26.94 o 
   7   5   9      713.98      726.92     24.01 o 
   8   5   9      853.98      902.42     34.73 o 
   9   5   9       75.42       96.96     16.70 o 
  10   5   9      900.59      988.37     29.21 o 
  11   5   9        0.39        7.77     13.96 o 
  12   5   9     1080.72     1195.17     34.56 o 
 -16   6   9     1620.21     1579.18     66.18 o 
 -15   6   9        0.19       18.76     27.57 o 
 -14   6   9     4555.27     4629.64     93.20 o 
 -13   6   9        5.62       14.00     20.90 o 
 -12   6   9     7021.79     7037.78    117.90 o 
 -11   6   9      146.74      146.79     26.02 o 
 -10   6   9     5497.66     5449.48     88.48 o 
  -9   6   9      671.88      718.27     58.73 o 
  -8   6   9     3283.60     3321.15     45.96 o 
  -7   6   9        9.06       18.82     13.57 o 
  -6   6   9     1750.82     1826.18     30.33 o 
  -5   6   9       37.81       46.58     13.36 o 
  -4   6   9      505.04      535.36     26.81 o 
  -3   6   9      129.72      181.57     16.04 o 
  -2   6   9     1401.45     1408.07     44.88 o 
  -1   6   9       33.32       85.01     18.09 o 
   0   6   9     8006.95     8093.86    105.37 o 
   1   6   9        3.06       -2.78     11.71 o 
   2   6   9     5730.63     5803.40     71.12 o 
   3   6   9      477.47      488.61     28.77 o 
   4   6   9     6091.06     6202.77     84.77 o 
   5   6   9      117.84      124.96     20.81 o 
   6   6   9     3166.74     3276.16     63.86 o 
   7   6   9      128.99      139.43     19.40 o 
   8   6   9     2628.24     2704.98     44.80 o 
   9   6   9       39.97       40.73     18.28 o 
  10   6   9     1470.96     1553.60     35.10 o 
  11   6   9        0.31        2.84     14.71 o 
 -15   7   9      309.94      296.93     32.60 o 
 -14   7   9        9.79        7.24     27.09 o 
 -13   7   9      564.33      578.48     37.57 o 
 -12   7   9      474.40      491.15     42.38 o 
 -11   7   9        6.27        4.80     23.30 o 
 -10   7   9      946.22      855.21     33.45 o 
  -9   7   9      613.03      642.58     26.27 o 
  -8   7   9     4220.91     4066.86     62.18 o 
  -7   7   9        2.89       23.52     18.44 o 
  -6   7   9    10008.61    10054.83    118.65 o 
  -5   7   9      263.24      271.31     14.52 o 
  -4   7   9    12574.13    12651.07    129.29 o 
  -3   7   9     1049.58     1057.99     15.91 o 
  -2   7   9    10890.37    11271.00    100.12 o 
  -1   7   9      709.06      722.23     19.48 o 
   0   7   9     5208.71     5465.98     62.62 o 
   1   7   9       54.21       52.39     13.66 o 
   2   7   9     3603.83     3577.81     49.00 o 
   3   7   9      790.30      840.10     26.81 o 
   4   7   9      269.77      257.97     19.86 o 
   5   7   9      698.14      718.46     33.51 o 
   6   7   9       55.13       67.82     22.64 o 
   7   7   9      306.18      337.45     25.17 o 
   8   7   9      284.25      280.39     23.15 o 
   9   7   9      104.31       95.35     19.99 o 
  10   7   9      567.09      601.56     40.85 o 
  11   7   9       63.06       60.74     33.58 o 
 -14   8   9     2043.04     2113.82     63.41 o 
 -13   8   9       59.41       39.62     22.27 o 
 -12   8   9     2556.31     2627.22     51.21 o 
 -11   8   9      401.66      425.23     28.41 o 
 -10   8   9     3673.59     3667.70     58.95 o 
  -9   8   9      815.23      848.46     29.13 o 
  -8   8   9     1649.50     1645.48     33.85 o 
  -7   8   9     3051.98     2993.72     41.74 o 
  -6   8   9     1028.56     1057.58     22.44 o 
  -5   8   9     2917.31     2804.69     66.87 o 
  -4   8   9      605.41      612.66     15.89 o 
  -3   8   9     1912.14     1990.28     41.63 o 
  -2   8   9      252.71      267.91     15.31 o 
  -1   8   9     1100.84     1126.87     20.55 o 
   0   8   9     1044.71     1053.55     38.18 o 
   1   8   9       98.04       87.50     27.02 o 
   2   8   9     3343.95     3483.86     60.35 o 
   3   8   9     1110.83     1041.02     62.22 o 
   4   8   9     3293.93     3314.23     50.98 o 
   5   8   9       10.74       33.21     18.16 o 
   6   8   9     1915.01     1959.74     51.36 o 
   7   8   9      128.35      145.49     23.35 o 
   8   8   9     1349.98     1298.67     36.94 o 
   9   8   9      256.38      318.09     25.69 o 
  10   8   9      510.71      521.45     40.93 o 
 -13   9   9     1817.40     1861.82     53.12 o 
 -12   9   9        5.18       11.22     17.03 o 
 -11   9   9      875.92      846.24     32.03 o 
 -10   9   9      415.29      454.45     32.05 o 
  -9   9   9     1553.27     1621.02     36.05 o 
  -8   9   9     1374.99     1446.97     58.89 o 
  -7   9   9      462.95      504.55     28.90 o 
  -6   9   9     2478.77     2524.61     40.68 o 
  -5   9   9      333.64      316.51     15.66 o 
  -4   9   9     2222.96     2167.18     36.24 o 
  -3   9   9        5.57       22.37     12.05 o 
  -2   9   9     1113.91     1155.12     18.73 o 
  -1   9   9      533.12      523.41     10.04 o 
   0   9   9     3281.00     3162.94    131.91 o 
   1   9   9      153.62      170.16     22.98 o 
   2   9   9     1853.87     1892.47     61.17 o 
   3   9   9     1379.16     1359.29     46.13 o 
   4   9   9      130.04      123.42     23.13 o 
   5   9   9     1328.36     1271.46     60.61 o 
   6   9   9       51.95       96.04     22.89 o 
   7   9   9     1369.27     1456.08     48.24 o 
   8   9   9      219.01      188.86     27.56 o 
   9   9   9      401.85      468.25     77.19 o 
 -12  10   9     1009.41      992.84     36.62 o 
 -11  10   9       65.87       59.73     21.95 o 
 -10  10   9     1424.79     1445.96     48.76 o 
  -9  10   9      945.02      910.36     27.89 o 
  -8  10   9      200.82      202.07     16.56 o 
  -7  10   9     2477.43     2549.21     42.14 o 
  -6  10   9        9.01       12.28     17.27 o 
  -5  10   9     3153.25     3064.11     42.49 o 
  -4  10   9        0.92        2.62     13.15 o 
  -3  10   9     2825.10     2800.03     34.32 o 
  -2  10   9      185.58      217.03     12.28 o 
  -1  10   9     1562.25     1504.28     42.73 o 
   0  10   9      533.12      607.25     46.87 o 
   1  10   9     1116.68     1144.64     38.95 o 
   2  10   9     1743.10     1728.83     46.07 o 
   3  10   9      284.38      249.59     84.42 o 
   4  10   9      490.41      524.10     35.00 o 
   5  10   9       51.97       51.87     22.65 o 
   6  10   9      452.57      561.30     74.51 o 
   7  10   9       94.29      139.51     27.39 o 
   8  10   9      290.06      345.05     36.34 o 
 -11  11   9     2290.89     2340.97     55.51 o 
 -10  11   9       34.77       24.05     17.95 o 
  -9  11   9     1518.53     1584.84     36.15 o 
  -8  11   9       94.88       64.92     16.53 o 
  -7  11   9     1280.42     1257.70     36.12 o 
  -6  11   9       61.00       88.11     18.21 o 
  -5  11   9       32.07       65.20     18.37 o 
  -4  11   9      263.05      254.62     14.55 o 
  -3  11   9      313.31      324.28     21.34 o 
  -2  11   9        4.46       10.46      9.63 o 
  -1  11   9      831.75      711.35     35.08 o 
   0  11   9      456.11      431.80     45.61 o 
   1  11   9     1888.66     1874.81     80.20 o 
   2  11   9        7.38       21.26     23.52 o 
   3  11   9     1542.25     1539.62     51.12 o 
   4  11   9        5.13       26.33     29.47 o 
   5  11   9     1639.81     1707.46     50.65 o 
   6  11   9        0.80       21.11     49.20 o 
   7  11   9      949.49       30.54     40.72 o 
  -9  12   9      925.40      994.83     40.41 o 
  -8  12   9       51.61       50.61     17.02 o 
  -7  12   9     1702.44     1698.47     31.66 o 
  -6  12   9        3.28        6.32     14.92 o 
  -5  12   9     2300.39     2283.22     36.41 o 
  -4  12   9        0.68       19.85     10.52 o 
  -3  12   9     2572.47     2697.98     87.47 o 
  -2  12   9       83.32       82.06     28.49 o 
  -1  12   9     1839.66     1848.07     72.55 o 
   0  12   9       39.24       45.26     35.25 o 
   1  12   9     1536.76     1524.24     47.44 o 
   2  12   9       37.05       29.32     25.56 o 
   3  12   9       95.28      100.97     29.78 o 
   4  12   9        3.04       -3.79     25.36 o 
   5  12   9        1.89      -12.64     65.74 o 
  -6  13   9      256.15      248.54     22.28 o 
  -5  13   9       40.55       46.66     14.39 o 
  -4  13   9      119.63       91.94     24.19 o 
  -3  13   9        0.61        2.21     24.29 o 
  -2  13   9      109.06       68.72     37.84 o 
  -1  13   9      416.12      478.44     66.17 o 
   0  13   9      193.01      131.42     56.84 o 
   1  13   9     1154.82     1234.96     91.19 o 
   2  13   9       24.46        3.70     21.64 o 
 -16   0  10     3337.37     3410.62     56.43 o 
 -14   0  10     6804.07     6653.42    211.65 o 
 -12   0  10    11897.98    12024.26    229.06 o 
 -10   0  10    19397.79    19320.23    352.13 o 
  -8   0  10     5593.91     5368.83     94.46 o 
  -6   0  10     5438.72     5020.61    168.39 o 
  -4   0  10       37.05      125.81     69.56 o 
  -2   0  10      134.36      192.44     23.56 o 
   0   0  10      696.81      667.84     26.94 o 
   2   0  10    10583.84    10505.96    119.42 o 
   4   0  10     2136.53     2155.40     29.60 o 
   6   0  10     5743.14     5633.05     63.16 o 
   8   0  10     2106.26     2125.34     47.50 o 
  10   0  10     1359.89     1347.21     38.96 o 
  12   0  10      473.14      496.29     37.20 o 
 -17   1  10      183.72      141.90     22.21 o 
 -16   1  10     1037.26     1150.39     50.35 o 
 -15   1  10       53.91       79.95     14.49 o 
 -14   1  10      670.70      655.10     18.30 o 
 -13   1  10      158.14      185.14     10.35 o 
 -12   1  10       41.17       67.15      7.92 o 
 -11   1  10      670.02      663.44     30.58 o 
 -10   1  10     3342.55     3329.62     58.12 o 
  -9   1  10      531.06      511.67     10.82 o 
  -8   1  10     2407.17     2376.59     26.61 o 
  -7   1  10      204.59      222.08      9.92 o 
  -6   1  10    26251.24    25647.12    251.00 o 
  -5   1  10      102.00      117.53      9.84 o 
  -4   1  10    13077.80    12750.05    126.01 o 
  -3   1  10      172.42      222.24     11.75 o 
  -2   1  10    14198.13    14207.66    106.79 o 
  -1   1  10     1147.23     1140.30     24.92 o 
   0   1  10    11898.84    11945.92     90.97 o 
   1   1  10     1434.22     1414.84     15.68 o 
   2   1  10     3900.50     3717.40     37.04 o 
   3   1  10      562.29      534.12     14.26 o 
   4   1  10     3421.10     3296.69     30.38 o 
   5   1  10       10.53       27.67      7.95 o 
   6   1  10      389.50      450.21     18.67 o 
   7   1  10      605.58      576.14     12.18 o 
   8   1  10      152.32      179.34     15.61 o 
   9   1  10      215.15      218.77     11.41 o 
  10   1  10      966.99      965.58     24.98 o 
  11   1  10       61.58       88.22     17.70 o 
  12   1  10     1163.48     1223.72     25.83 o 
 -17   2  10      231.07      330.43     60.89 o 
 -16   2  10     2092.38     2084.27     57.54 o 
 -15   2  10       84.59       98.34     23.62 o 
 -14   2  10     2565.06     2351.21     85.25 o 
 -13   2  10        0.21        3.88      6.92 o 
 -12   2  10     6112.31     5978.05     63.10 o 
 -11   2  10      427.03      424.50     19.28 o 
 -10   2  10     9858.99     9960.00    219.78 o 
  -9   2  10     2547.81     2564.39     58.12 o 
  -8   2  10     3822.41     3868.42     68.69 o 
  -7   2  10       31.10       48.48     22.96 o 
  -6   2  10     1171.51     1199.15     14.23 o 
  -5   2  10     6275.65     6485.19     65.83 o 
  -4   2  10       24.17       34.26      6.41 o 
  -3   2  10     8581.94     8621.55     93.15 o 
  -2   2  10       74.56       86.05      7.73 o 
  -1   2  10     7117.69     7157.53     60.65 o 
   0   2  10     2273.05     2479.05     30.91 o 
   1   2  10     1591.06     1582.99     17.81 o 
   2   2  10     5198.08     5158.29     42.16 o 
   3   2  10      982.74     1019.32     16.54 o 
   4   2  10     4430.90     4537.07     40.54 o 
   5   2  10     2254.64     2129.50     23.73 o 
   6   2  10     4304.52     4298.67     45.45 o 
   7   2  10       28.71       53.27     10.09 o 
   8   2  10     3377.35     3351.71     32.23 o 
   9   2  10      276.53      304.93      9.33 o 
  10   2  10     1189.15     1205.57     15.49 o 
  11   2  10      437.42      418.81     27.30 o 
  12   2  10      231.19      217.86     20.29 o 
 -17   3  10      984.51      954.08     42.07 o 
 -16   3  10      421.68      462.62     56.25 o 
 -15   3  10     1492.67     1426.04    128.15 o 
 -14   3  10       64.17       34.47     23.60 o 
 -13   3  10     2972.18     2903.91     60.38 o 
 -12   3  10        0.54       35.95     27.84 o 
 -11   3  10     2147.73     2127.71     80.93 o 
 -10   3  10       12.03       19.89     24.89 o 
  -9   3  10     1732.87     1740.36     51.91 o 
  -8   3  10     4215.29     4183.22     77.06 o 
  -7   3  10       38.66       56.42     24.35 o 
  -6   3  10     9446.48     9388.24    114.74 o 
  -5   3  10      570.68      593.60     16.79 o 
  -4   3  10     7507.06     7085.58     65.09 o 
  -3   3  10      316.96      332.60     15.36 o 
  -2   3  10     6501.74     6263.79     90.36 o 
  -1   3  10     1525.20     1594.98     25.85 o 
   0   3  10     4814.07     4821.31     39.89 o 
   1   3  10     4313.38     4311.79     36.53 o 
   2   3  10     3231.32     3186.93     32.96 o 
   3   3  10     4020.50     4004.74     36.56 o 
   4   3  10      720.84      713.37     24.74 o 
   5   3  10     1371.37     1396.19     27.52 o 
   6   3  10      101.48      113.92     10.00 o 
   7   3  10     3387.29     3359.02     33.19 o 
   8   3  10       69.31       89.19      9.50 o 
   9   3  10     1345.31     1330.56     21.31 o 
  10   3  10      435.06      470.38     21.09 o 
  11   3  10      387.15      442.06     40.01 o 
  12   3  10      675.19      697.88     39.84 o 
 -16   4  10      383.40      467.52     60.81 o 
 -15   4  10      360.71      385.12     33.93 o 
 -14   4  10      562.50      664.40     40.55 o 
 -13   4  10        5.02       24.89     23.79 o 
 -12   4  10     1524.48     1516.12     43.52 o 
 -11   4  10      896.13      897.76     33.48 o 
 -10   4  10     3858.54     3764.98     68.25 o 
  -9   4  10     1256.63     1282.55     68.60 o 
  -8   4  10      866.60      897.04     29.20 o 
  -7   4  10     5383.05     5343.51     73.60 o 
  -6   4  10      548.82      541.81     26.32 o 
  -5   4  10     7403.58     7465.66     86.70 o 
  -4   4  10      445.81      422.83     16.16 o 
  -3   4  10     9040.27     9070.54     74.68 o 
  -2   4  10     1015.94     1047.79     18.18 o 
  -1   4  10     9428.72     9600.73     95.92 o 
   0   4  10     5627.91     5577.17     74.27 o 
   1   4  10     6615.06     6742.12     54.47 o 
   2   4  10     3406.05     3344.25     42.16 o 
   3   4  10     4214.40     4206.31     56.76 o 
   4   4  10     1385.14     1373.59     40.78 o 
   5   4  10        3.54        8.79     12.24 o 
   6   4  10     1622.69     1578.65     29.26 o 
   7   4  10      254.93      301.56     19.63 o 
   8   4  10     1631.74     1557.34     42.51 o 
   9   4  10      753.71      804.98     26.80 o 
  10   4  10      432.39      448.15     24.43 o 
  11   4  10      566.28      586.12     37.50 o 
  12   4  10       16.90        0.76     27.15 o 
 -16   5  10       38.59     1083.51    733.77 o 
 -15   5  10     2996.86     3075.64    103.66 o 
 -14   5  10        9.24       14.98     21.71 o 
 -13   5  10     6883.81     6919.82    133.70 o 
 -12   5  10        8.95       28.95     20.49 o 
 -11   5  10     5472.27     5455.11     84.63 o 
 -10   5  10      292.90      259.07     23.64 o 
  -9   5  10    10758.98    10620.53    160.21 o 
  -8   5  10     1413.91     1414.69     47.18 o 
  -7   5  10     1594.02     1673.02     30.40 o 
  -6   5  10     1699.51     1741.86     33.27 o 
  -5   5  10      761.23      840.46     27.92 o 
  -4   5  10      114.32      102.24      6.51 o 
  -3   5  10       64.52       81.16      6.19 o 
  -2   5  10      875.83      856.49     14.24 o 
  -1   5  10     1976.82     2032.27     22.55 o 
   0   5  10      153.26      145.26      5.87 o 
   1   5  10     1928.30     1913.94     49.34 o 
   2   5  10     1871.47     1773.07     33.83 o 
   3   5  10     8493.16     8647.29    102.47 o 
   4   5  10      149.69      147.22     20.35 o 
   5   5  10     5531.97     5494.22     82.38 o 
   6   5  10      326.79      327.26     19.80 o 
   7   5  10     2584.18     2620.68     42.50 o 
   8   5  10       46.86       61.68     20.47 o 
   9   5  10     1429.01     1362.25     32.45 o 
  10   5  10       72.52       66.71     16.06 o 
  11   5  10      377.46      376.90     23.49 o 
 -15   6  10      613.45      630.64     48.67 o 
 -14   6  10        0.14       15.22     24.29 o 
 -13   6  10       19.85       -5.53     21.76 o 
 -12   6  10       71.28       39.68     21.05 o 
 -11   6  10       15.29       32.51     18.69 o 
 -10   6  10       80.44       90.98     21.78 o 
  -9   6  10     1353.30     1389.97     32.66 o 
  -8   6  10       77.88      154.27     42.82 o 
  -7   6  10     9452.99     9310.43    102.39 o 
  -6   6  10      164.19      191.51     17.76 o 
  -5   6  10    12095.40    12279.20    128.40 o 
  -4   6  10      172.18      149.82      7.38 o 
  -3   6  10    10644.43    10851.52     92.84 o 
  -2   6  10      204.13      204.68      7.24 o 
  -1   6  10     4635.57     4776.72     48.35 o 
   0   6  10       78.31       95.89     28.20 o 
   1   6  10     8961.30     9050.50    104.13 o 
   2   6  10      519.98      505.23     49.34 o 
   3   6  10     3333.20     3337.76     55.35 o 
   4   6  10        8.53       10.97     14.21 o 
   5   6  10       44.86       30.54     16.45 o 
   6   6  10      245.46      237.38     21.63 o 
   7   6  10      294.56      360.26     23.12 o 
   8   6  10       17.48       19.77     17.50 o 
   9   6  10      399.91      474.95     25.10 o 
  10   6  10       16.50       23.71     16.26 o 
  11   6  10      415.10      491.61     31.72 o 
 -15   7  10     1590.71     1583.25     57.46 o 
 -14   7  10       10.19       22.28     33.83 o 
 -13   7  10     4190.39     4228.07     97.87 o 
 -12   7  10        7.00      -10.17     21.26 o 
 -11   7  10     4843.75     4838.35     67.28 o 
 -10   7  10       20.88       31.58     15.69 o 
  -9   7  10     5582.13     5805.27     77.90 o 
  -8   7  10      492.78      555.10     38.17 o 
  -7   7  10     3186.49     3212.75     54.62 o 
  -6   7  10      886.46      874.28     24.34 o 
  -5   7  10     1109.47     1147.76     23.98 o 
  -4   7  10     1000.66     1002.40     15.47 o 
  -3   7  10      111.80      113.09      7.34 o 
  -2   7  10      402.21      419.68     10.54 o 
  -1   7  10     1636.60     1630.66     27.60 o 
   0   7  10      173.41      181.25     23.65 o 
   1   7  10     1864.15     1912.74     64.77 o 
   2   7  10      188.21      223.69     22.58 o 
   3   7  10     4293.77     4301.79     58.44 o 
   4   7  10      163.97      137.29     19.30 o 
   5   7  10     3891.91     4017.29     71.93 o 
   6   7  10        1.38        2.24     23.00 o 
   7   7  10     2681.02     2802.63     49.06 o 
   8   7  10        3.08       14.13     16.00 o 
   9   7  10     1618.78     1631.33     46.47 o 
  10   7  10       45.52       52.88     20.21 o 
 -14   8  10      512.16      501.81     32.02 o 
 -13   8  10        2.85       11.07     16.80 o 
 -12   8  10      803.42      828.73     60.85 o 
 -11   8  10        4.23       27.92     18.90 o 
 -10   8  10     1509.29     1454.13     33.31 o 
  -9   8  10     1686.13     1707.86     34.31 o 
  -8   8  10      559.06      555.97     24.57 o 
  -7   8  10     3737.99     3705.79     59.26 o 
  -6   8  10      132.51      152.79     19.71 o 
  -5   8  10     6193.32     6295.82     75.73 o 
  -4   8  10        4.91        9.55      7.35 o 
  -3   8  10     4092.96     4150.41     39.02 o 
  -2   8  10       99.28       99.67      8.27 o 
  -1   8  10     2323.02     2410.05     44.69 o 
   0   8  10      268.95      264.65     26.99 o 
   1   8  10     6030.80     5986.15     78.53 o 
   2   8  10      743.84      826.23     33.11 o 
   3   8  10      654.81      641.96     28.55 o 
   4   8  10      910.82      954.87     39.30 o 
   5   8  10      102.22       99.23     21.15 o 
   6   8  10      837.28      816.91     54.18 o 
   7   8  10      111.17       94.12     24.60 o 
   8   8  10      342.04      348.27     28.16 o 
   9   8  10      293.06      360.49     27.75 o 
 -13   9  10     1351.89     1353.66     38.26 o 
 -12   9  10       12.84       19.82     16.87 o 
 -11   9  10     2370.88     2396.83     48.72 o 
 -10   9  10      182.04      148.44     21.71 o 
  -9   9  10     1253.56     1265.05     43.10 o 
  -8   9  10     1209.72     1229.80     32.16 o 
  -7   9  10      963.59      978.35     25.74 o 
  -6   9  10     2343.04     2346.22     41.02 o 
  -5   9  10       70.96       65.95      8.88 o 
  -4   9  10     1983.64     1925.19     31.47 o 
  -3   9  10        1.89        2.79      7.79 o 
  -2   9  10     3066.26     3056.55     34.85 o 
  -1   9  10      365.54      342.99      7.55 o 
   0   9  10     1615.51     1677.36     35.92 o 
   1   9  10     2270.01     2303.98     40.63 o 
   2   9  10     1344.12     1375.56     41.02 o 
   3   9  10     1310.76     1481.94     35.87 o 
   4   9  10      172.29      157.41     19.77 o 
   5   9  10     1487.93     1569.55     41.66 o 
   6   9  10       44.25       70.24     32.30 o 
   7   9  10      937.70      977.12     39.05 o 
   8   9  10       49.63       78.28     22.12 o 
 -12  10  10     2072.92     2017.02     69.91 o 
 -11  10  10       48.12       53.61     17.66 o 
 -10  10  10     2115.53     2141.78     50.22 o 
  -9  10  10      317.87      370.14     25.11 o 
  -8  10  10     1334.01     1385.14     30.73 o 
  -7  10  10      547.81      606.88     31.96 o 
  -6  10  10      757.97      776.56     30.37 o 
  -5  10  10      905.27      934.56     27.93 o 
  -4  10  10        8.86       13.32      8.36 o 
  -3  10  10      901.42      914.20     13.17 o 
  -2  10  10      326.85      304.61     14.78 o 
  -1  10  10      917.65      747.77     93.87 o 
   0  10  10     1492.05     1444.88     54.26 o 
   1  10  10      147.44      139.80     45.30 o 
   2  10  10     1388.03     1426.51     48.64 o 
   3  10  10        2.78       10.96     16.26 o 
   4  10  10     1552.56     1603.36     64.75 o 
   5  10  10        0.21       -4.15     19.31 o 
   6  10  10     1692.68     1692.77     44.40 o 
   7  10  10        1.39       11.53     24.65 o 
 -10  11  10      353.31      349.18     26.78 o 
  -9  11  10      158.27      236.58     18.96 o 
  -8  11  10     1208.50     1142.24     28.89 o 
  -7  11  10      224.09      259.35     32.75 o 
  -6  11  10     2826.35     2781.29     39.80 o 
  -5  11  10        8.40       15.94     11.04 o 
  -4  11  10     3770.79     3707.29     75.92 o 
  -3  11  10      230.16      220.32     14.60 o 
  -2  11  10     2489.49     2320.20     79.75 o 
  -1  11  10       79.29       68.56     28.49 o 
   0  11  10     1903.69     1839.28    122.15 o 
   1  11  10       80.78       67.55     37.10 o 
   2  11  10      466.72      466.69     31.91 o 
   3  11  10        4.48       12.47     24.33 o 
   4  11  10      214.56      141.30     40.65 o 
   5  11  10       38.53       33.14     21.25 o 
  -8  12  10      956.74      981.94     28.28 o 
  -7  12  10        5.48       16.58     14.70 o 
  -6  12  10      852.45      892.83     27.67 o 
  -5  12  10        0.16       24.30     13.35 o 
  -4  12  10       71.76       66.57     18.89 o 
  -3  12  10        2.48      -19.34     31.94 o 
  -2  12  10       70.79       96.28     30.59 o 
  -1  12  10       60.60       64.03     45.81 o 
   0  12  10      830.18      801.54    131.91 o 
   1  12  10       30.80       47.77     30.57 o 
   2  12  10      940.36      938.20     46.90 o 
   3  12  10       18.23       14.69     22.74 o 
  -3  13  10        4.86      -12.80     27.89 o 
  -2  13  10     1396.58     1543.09     75.38 o 
 -17   0  11     1787.38     1863.17     77.35 o 
 -15   0  11     1557.07     1622.13     40.14 o 
 -13   0  11      458.65      420.54     49.20 o 
 -11   0  11      133.43      133.33     29.69 o 
  -9   0  11      574.34      548.22     34.64 o 
  -7   0  11     3186.47     3102.65     54.14 o 
  -5   0  11    18242.03    17791.99    251.46 o 
  -3   0  11    13906.00    13755.46    171.44 o 
  -1   0  11     9135.92     9085.05     88.15 o 
   1   0  11     4862.90     4866.62     62.90 o 
   3   0  11     5707.92     5570.53     69.40 o 
   5   0  11     1518.05     1481.11     56.39 o 
   7   0  11      138.93      168.80     12.00 o 
   9   0  11      355.64      416.92     22.97 o 
  11   0  11      622.66      722.04     22.07 o 
 -17   1  11      773.08      835.46     71.75 o 
 -16   1  11       46.70       13.76     14.83 o 
 -15   1  11     3275.40     3417.31     77.08 o 
 -14   1  11       41.69       65.08     10.87 o 
 -13   1  11     5552.00     5503.82     58.84 o 
 -12   1  11       93.57       96.88      7.23 o 
 -11   1  11     8833.68     8888.04    116.35 o 
 -10   1  11       67.76       70.79     12.92 o 
  -9   1  11    17947.43    17591.27    187.05 o 
  -8   1  11     1112.56     1110.99     21.74 o 
  -7   1  11     7426.41     7271.43     67.64 o 
  -6   1  11     2069.25     2102.49     27.84 o 
  -5   1  11     4392.75     4395.97     45.51 o 
  -4   1  11      453.01      434.94     17.51 o 
  -3   1  11      203.79      245.26     17.38 o 
  -2   1  11      643.17      596.28     13.19 o 
  -1   1  11      282.12      355.85     13.68 o 
   0   1  11      382.43      409.77     11.13 o 
   1   1  11     4639.49     4797.81     40.39 o 
   2   1  11       10.78       19.50      7.59 o 
   3   1  11     8807.53     8837.93     83.06 o 
   4   1  11     3378.13     3342.87     30.92 o 
   5   1  11     2660.75     2668.47     33.84 o 
   6   1  11      117.28      124.44      8.96 o 
   7   1  11     4684.10     4651.57     47.41 o 
   8   1  11       12.06        9.42      7.32 o 
   9   1  11     2170.23     2142.94     25.25 o 
  10   1  11       15.42       17.63      6.78 o 
  11   1  11      758.70      840.61     69.06 o 
 -16   2  11      476.63      443.55     36.03 o 
 -15   2  11      445.89      531.41     84.09 o 
 -14   2  11      710.69      743.33     36.36 o 
 -13   2  11      166.88      253.52     46.49 o 
 -12   2  11     1935.12     1948.84     78.85 o 
 -11   2  11      179.98      158.02     23.65 o 
 -10   2  11     1491.33     1564.00     41.07 o 
  -9   2  11     1032.19     1093.38     60.40 o 
  -8   2  11     2825.48     2829.68     83.52 o 
  -7   2  11     7216.60     7302.02     82.68 o 
  -6   2  11      712.02      758.75     20.69 o 
  -5   2  11    16445.19    16147.61    159.60 o 
  -4   2  11        9.66       21.89     10.45 o 
  -3   2  11     8189.58     8084.69     87.53 o 
  -2   2  11        4.21       11.87      6.81 o 
  -1   2  11     8494.59     8395.58     74.91 o 
   0   2  11     2170.15     2154.33     21.88 o 
   1   2  11     5977.18     5905.58     48.89 o 
   2   2  11     1868.48     1891.95     21.23 o 
   3   2  11     4604.40     4397.25     37.38 o 
   4   2  11     1756.96     1860.83     23.20 o 
   5   2  11      452.70      465.01     27.82 o 
   6   2  11     3295.77     3348.22     40.21 o 
   7   2  11      200.70      236.34     15.67 o 
   8   2  11     1040.56     1064.17     27.19 o 
   9   2  11      148.60      190.70     20.09 o 
  10   2  11      485.41      499.02     36.36 o 
  11   2  11      528.00      551.17     29.89 o 
 -16   3  11      590.82      707.53     42.77 o 
 -15   3  11     1551.68     1547.65     52.20 o 
 -14   3  11      100.59      163.44     27.42 o 
 -13   3  11     2440.71     2313.68     63.25 o 
 -12   3  11      326.93      339.31     28.70 o 
 -11   3  11     2038.47     2074.40     47.30 o 
 -10   3  11     1958.23     1988.70     51.26 o 
  -9   3  11     7595.88     7463.54    102.59 o 
  -8   3  11      227.98      248.92     28.62 o 
  -7   3  11      639.58      687.65     30.56 o 
  -6   3  11     5749.41     5676.83     73.95 o 
  -5   3  11     2469.32     2490.50     39.42 o 
  -4   3  11     6533.38     6454.84     70.89 o 
  -3   3  11      115.91      146.19     14.51 o 
  -2   3  11     7927.39     7839.46     73.10 o 
  -1   3  11     1594.57     1668.73     20.89 o 
   0   3  11     3981.78     4002.39     51.14 o 
   1   3  11      878.05      841.67     17.66 o 
   2   3  11     2790.13     2871.03     26.36 o 
   3   3  11     4877.68     4774.05     36.87 o 
   4   3  11     5799.81     5796.46     86.82 o 
   5   3  11     1138.44     1100.37     21.17 o 
   6   3  11       19.98       15.38      4.61 o 
   7   3  11     3206.23     3146.23     79.89 o 
   8   3  11      250.61      282.54     16.95 o 
   9   3  11     1091.37     1104.50     39.30 o 
  10   3  11      381.26      445.66     24.21 o 
  11   3  11      255.05      276.86     22.12 o 
 -16   4  11     1983.00     1899.24     68.33 o 
 -15   4  11      103.00      106.56     37.32 o 
 -14   4  11     2780.61     2762.43     76.49 o 
 -13   4  11       73.28       67.29     31.66 o 
 -12   4  11     6338.54     6314.71    127.56 o 
 -11   4  11       36.61       37.90     22.37 o 
 -10   4  11     7339.34     7488.51    114.86 o 
  -9   4  11      821.90      793.89     33.41 o 
  -8   4  11     3392.33     3472.77     54.87 o 
  -7   4  11     2251.25     2262.10     48.26 o 
  -6   4  11     2221.15     2348.15     34.89 o 
  -5   4  11     2410.56     2415.81     42.49 o 
  -4   4  11      682.66      742.72     16.85 o 
  -3   4  11     3230.37     3107.29     78.81 o 
  -2   4  11      860.21      899.00     16.73 o 
  -1   4  11     2940.76     2848.88     30.93 o 
   0   4  11      991.59      984.73     12.47 o 
   1   4  11     2220.27     2118.23     27.57 o 
   2   4  11     4368.54     4393.45     68.22 o 
   3   4  11      338.97      362.40     19.80 o 
   4   4  11     4123.49     4212.88     55.11 o 
   5   4  11       28.64       30.83     16.24 o 
   6   4  11     3533.74     3537.77     47.85 o 
   7   4  11       29.58       44.86     15.65 o 
   8   4  11     2013.22     1965.64     46.33 o 
   9   4  11       80.19       99.43     17.06 o 
  10   4  11     1025.98     1079.76     43.19 o 
  11   4  11       88.91       54.02     25.08 o 
 -15   5  11      247.90      269.44     63.31 o 
 -14   5  11      492.93      559.23     82.13 o 
 -13   5  11      238.71      237.68     27.58 o 
 -12   5  11       40.20       12.56     22.16 o 
 -11   5  11      509.51      483.43     57.21 o 
 -10   5  11      520.40      571.40     32.34 o 
  -9   5  11      147.53      204.22     21.08 o 
  -8   5  11     5289.76     5170.45     82.53 o 
  -7   5  11       19.87       22.80     12.80 o 
  -6   5  11     3789.06     3814.77     53.33 o 
  -5   5  11       11.08        6.08      8.41 o 
  -4   5  11     7939.17     7966.46     75.02 o 
  -3   5  11        2.48       10.70      5.55 o 
  -2   5  11     8248.63     8371.62     88.08 o 
  -1   5  11      245.20      232.74     17.59 o 
   0   5  11     8278.56     8342.65    108.02 o 
   1   5  11      923.19      931.52     26.01 o 
   2   5  11     7379.24     7335.58     87.96 o 
   3   5  11      581.29      557.43     36.03 o 
   4   5  11      350.66      334.16     24.49 o 
   5   5  11      714.87      752.24     35.33 o 
   6   5  11       39.76       22.50     22.77 o 
   7   5  11      118.16      122.84     22.78 o 
   8   5  11       55.24       58.49     18.77 o 
   9   5  11       81.76       72.23     16.24 o 
  10   5  11      382.96      406.34     23.58 o 
 -15   6  11        0.49        4.96     22.35 o 
 -14   6  11     2658.76     2705.62     83.06 o 
 -13   6  11       15.18       37.40     29.61 o 
 -12   6  11     6142.38     6160.31    167.11 o 
 -11   6  11       26.80       23.34     21.36 o 
 -10   6  11     7190.15     7167.41    110.44 o 
  -9   6  11      234.71      212.73     23.34 o 
  -8   6  11     6242.56     6221.26     85.16 o 
  -7   6  11      430.71      441.67     25.46 o 
  -6   6  11     2522.17     2557.45     39.35 o 
  -5   6  11       19.73       40.71     11.04 o 
  -4   6  11      313.82      326.18     12.01 o 
  -3   6  11       24.66       41.98      7.18 o 
  -2   6  11      129.88      125.05      8.75 o 
  -1   6  11       44.17       40.80      3.52 o 
   0   6  11     2377.42     2352.12     53.83 o 
   1   6  11      258.22      245.75     18.31 o 
   2   6  11     4070.58     3994.70     56.15 o 
   3   6  11       67.01       56.22     18.00 o 
   4   6  11     4242.38     4313.48     66.50 o 
   5   6  11      267.88      298.21     25.66 o 
   6   6  11     1976.49     1974.31     50.08 o 
   7   6  11       43.41       59.33     18.67 o 
   8   6  11     2226.92     2279.34     44.23 o 
   9   6  11        3.29       22.59     16.61 o 
  10   6  11     1083.58     1151.37     89.38 o 
 -14   7  11      232.07      283.14     31.15 o 
 -13   7  11       97.75      124.46     24.61 o 
 -12   7  11       55.40       42.42     18.88 o 
 -11   7  11      232.91      265.91     21.49 o 
 -10   7  11      518.99      498.15     23.06 o 
  -9   7  11      980.21      974.12     27.95 o 
  -8   7  11     3738.92     3632.95     57.93 o 
  -7   7  11      138.22      181.72     31.52 o 
  -6   7  11     7092.12     7109.85     82.77 o 
  -5   7  11      178.31      198.11     23.88 o 
  -4   7  11     8122.82     8100.90     73.15 o 
  -3   7  11      203.70      206.22      6.73 o 
  -2   7  11     5721.93     5776.82     58.77 o 
  -1   7  11      318.98      311.22     20.12 o 
   0   7  11     4627.15     4643.91     70.09 o 
   1   7  11      348.94      389.47     26.26 o 
   2   7  11     2638.44     2591.26     40.91 o 
   3   7  11     1049.78     1064.82     32.31 o 
   4   7  11      454.20      456.08     31.99 o 
   5   7  11      234.02      280.55     56.81 o 
   6   7  11       24.92       10.61     18.23 o 
   7   7  11      198.98      280.14     33.36 o 
   8   7  11       49.14       39.95     27.97 o 
   9   7  11       66.98       63.66     21.49 o 
 -13   8  11        0.83      -15.87     20.20 o 
 -12   8  11     2848.90     2880.65     63.59 o 
 -11   8  11       59.26       78.75     17.52 o 
 -10   8  11     1954.85     2044.99     38.41 o 
  -9   8  11      830.73      798.34     52.68 o 
  -8   8  11     3056.22     3158.44     45.56 o 
  -7   8  11     1000.14     1007.87     35.11 o 
  -6   8  11     1070.94     1118.64     26.27 o 
  -5   8  11      287.94      326.46     16.19 o 
  -4   8  11        3.65        6.17      7.83 o 
  -3   8  11     2938.88     2904.34     29.03 o 
  -2   8  11       29.89       25.84      7.34 o 
  -1   8  11     1698.30     1866.97     32.98 o 
   0   8  11      836.39      836.55     41.02 o 
   1   8  11     1367.13     1481.65     41.17 o 
   2   8  11      743.23      698.31     28.34 o 
   3   8  11      165.01      174.97     28.22 o 
   4   8  11     2010.05     2004.82     44.03 o 
   5   8  11        0.98       15.79     24.35 o 
   6   8  11     1726.41     1754.95     45.93 o 
   7   8  11       11.33       27.79     19.28 o 
   8   8  11      650.65      680.62     42.26 o 
 -12   9  11        3.29       -2.19     17.19 o 
 -11   9  11     1519.82     1490.99     43.16 o 
 -10   9  11        2.53        5.28     15.99 o 
  -9   9  11     1284.60     1296.71     32.60 o 
  -8   9  11      557.86      599.75     28.52 o 
  -7   9  11      588.52      597.13     19.20 o 
  -6   9  11     2060.40     2139.92     38.20 o 
  -5   9  11      517.78      512.04     28.41 o 
  -4   9  11     2676.96     2592.50     33.33 o 
  -3   9  11       70.34       70.32      9.09 o 
  -2   9  11     1686.35     1706.99     24.92 o 
  -1   9  11      184.42      243.22     27.94 o 
   0   9  11      937.34     1080.48     49.33 o 
   1   9  11      837.67      800.47     41.26 o 
   2   9  11      869.77      840.39     28.69 o 
   3   9  11     1150.03     1199.45     38.57 o 
   4   9  11       89.63      110.51     20.11 o 
   5   9  11      780.44      856.25     46.51 o 
   6   9  11       13.97        5.59     27.10 o 
   7   9  11      590.93      658.89     39.13 o 
 -11  10  11       95.87       89.25     18.52 o 
 -10  10  11      309.30      349.39     22.21 o 
  -9  10  11      962.86      953.91     32.69 o 
  -8  10  11      493.65      547.36     21.39 o 
  -7  10  11     1617.45     1642.34     40.77 o 
  -6  10  11      696.54      714.74     21.92 o 
  -5  10  11     2093.01     2154.27    127.22 o 
  -4  10  11       12.35       19.98     13.57 o 
  -3  10  11     3689.04     3555.64     64.29 o 
  -2  10  11        5.55       24.03     11.41 o 
  -1  10  11     2572.36     2651.65     46.89 o 
   0  10  11      606.11      619.63     80.09 o 
   1  10  11     1375.06     1484.65     45.36 o 
   2  10  11      316.83      352.36     26.40 o 
   3  10  11      339.29      332.67     45.67 o 
   4  10  11      209.19      239.25     23.11 o 
   5  10  11      110.21       99.06     21.39 o 
   6  10  11      548.37      581.13     34.73 o 
  -9  11  11     2053.30     2029.78     43.26 o 
  -8  11  11       12.74        1.73     11.19 o 
  -7  11  11     1199.05     1198.21     59.63 o 
  -6  11  11       54.91       63.37     13.19 o 
  -5  11  11      273.06      301.83     40.36 o 
  -4  11  11      453.48      457.82     17.66 o 
  -3  11  11        4.19       -9.76     30.52 o 
  -2  11  11       92.36      104.00     67.86 o 
  -1  11  11      350.95      382.02     20.76 o 
   0  11  11        9.66       14.78     15.57 o 
   1  11  11      657.32      657.59     32.23 o 
   2  11  11       57.16       24.47     18.46 o 
   3  11  11     1373.12     1438.87     40.90 o 
   4  11  11        0.94       33.02     29.00 o 
  -6  12  11        0.09        0.43     14.68 o 
  -5  12  11     2492.37     2207.63    325.32 o 
  -4  12  11       53.85       54.79     36.48 o 
  -3  12  11     1999.71     2032.48     81.96 o 
  -2  12  11       15.03       -0.06     23.97 o 
  -1  12  11     1703.52     1752.99     65.68 o 
   0  12  11       17.43        8.66     16.35 o 
   1  12  11      724.08      812.04     32.53 o 
 -16   0  12     1207.97     1287.05     64.17 o 
 -14   0  12     5134.33     5050.80    131.18 o 
 -12   0  12     7270.08     7231.31    136.15 o 
 -10   0  12     5016.19     5019.84     61.67 o 
  -8   0  12    15164.52    14603.89    265.52 o 
  -6   0  12    11162.98    10806.80    365.19 o 
  -4   0  12     5068.79     5110.96     73.34 o 
  -2   0  12        2.29        1.10      9.91 o 
   0   0  12     3520.32     3439.25     55.25 o 
   2   0  12     4260.49     4331.66     65.94 o 
   4   0  12     7413.47     7436.31    139.12 o 
   6   0  12     4738.07     4759.72     74.07 o 
   8   0  12     2649.97     2715.21     63.43 o 
  10   0  12     1108.70     1018.44     81.44 o 
 -16   1  12     1679.97     1724.11     50.36 o 
 -15   1  12       29.35       39.15     24.39 o 
 -14   1  12      393.30      382.70     28.94 o 
 -13   1  12      223.40      239.90     27.72 o 
 -12   1  12      126.84      110.36      7.45 o 
 -11   1  12     1150.66     1101.80     47.51 o 
 -10   1  12      145.23      150.84      9.80 o 
  -9   1  12     1832.09     1770.26     55.66 o 
  -8   1  12      372.61      366.87     11.66 o 
  -7   1  12       94.28       82.60     15.70 o 
  -6   1  12    17673.87    17411.95    187.63 o 
  -5   1  12       76.97      121.59     26.90 o 
  -4   1  12    12765.78    12915.51    118.16 o 
  -3   1  12       40.14       62.41      9.10 o 
  -2   1  12    10996.41    11274.55    103.19 o 
  -1   1  12       42.41       36.25      8.12 o 
   0   1  12    10741.59    10651.56     86.71 o 
   1   1  12      526.35      496.45     13.34 o 
   2   1  12     5150.47     5032.61     46.20 o 
   3   1  12     1219.64     1206.57     18.65 o 
   4   1  12     2865.18     2871.44     32.66 o 
   5   1  12      293.63      291.94     15.38 o 
   6   1  12      234.53      238.36      9.92 o 
   7   1  12      440.53      437.34     13.15 o 
   8   1  12      128.96      133.06      9.96 o 
   9   1  12      149.67      185.00     23.43 o 
  10   1  12      248.96      311.74     18.12 o 
 -16   2  12      704.54      679.75     43.57 o 
 -15   2  12      329.23      314.09     38.80 o 
 -14   2  12     2939.13     2849.50     65.56 o 
 -13   2  12      190.44      211.18     38.35 o 
 -12   2  12     4902.47     4906.37     92.71 o 
 -11   2  12        0.15       12.30     26.30 o 
 -10   2  12     5957.01     6065.76     98.33 o 
  -9   2  12      165.87      160.58     24.79 o 
  -8   2  12     6754.94     6886.91     75.31 o 
  -7   2  12     9342.41     9238.10    140.68 o 
  -6   2  12     3631.33     3617.99    120.57 o 
  -5   2  12     3374.32     3232.62     43.14 o 
  -4   2  12     1770.84     1749.15     27.07 o 
  -3   2  12     3132.68     3243.62     41.37 o 
  -2   2  12       24.58       19.09      6.76 o 
  -1   2  12     2985.90     2930.46     34.40 o 
   0   2  12      838.12      843.89     15.93 o 
   1   2  12     1820.95     1734.92     26.71 o 
   2   2  12     3329.94     3381.58     33.05 o 
   3   2  12     3627.39     3598.68     33.55 o 
   4   2  12     4165.30     4047.58     38.74 o 
   5   2  12        4.49       13.07      5.43 o 
   6   2  12     3091.72     3130.96     34.91 o 
   7   2  12        0.30       11.73      6.48 o 
   8   2  12     2403.02     2451.38     41.03 o 
   9   2  12       38.85       48.28     12.13 o 
  10   2  12     1136.66     1131.44     36.66 o 
 -16   3  12      834.91      793.55     55.46 o 
 -15   3  12     1116.30     1155.01     47.76 o 
 -14   3  12      374.39      416.20     37.74 o 
 -13   3  12     2753.38     2760.28     60.66 o 
 -12   3  12      356.50      353.21     29.28 o 
 -11   3  12     5286.06     5527.87    106.67 o 
 -10   3  12      354.49      304.96     25.30 o 
  -9   3  12     5024.60     4956.94     81.04 o 
  -8   3  12     1035.96      966.20     33.05 o 
  -7   3  12     2508.37     2501.86     41.98 o 
  -6   3  12     3566.31     3561.30     43.62 o 
  -5   3  12     1884.65     1947.80     30.11 o 
  -4   3  12     5323.20     5250.81     60.63 o 
  -3   3  12      178.74      165.79     18.70 o 
  -2   3  12     4606.25     4619.17     40.92 o 
  -1   3  12       10.97       11.16      8.92 o 
   0   3  12     3909.08     3869.86     33.81 o 
   1   3  12     1078.58     1042.40     12.99 o 
   2   3  12     1432.35     1444.78     16.03 o 
   3   3  12     2494.60     2455.83     46.91 o 
   4   3  12      909.96      905.94     14.40 o 
   5   3  12     2844.85     2615.57    113.36 o 
   6   3  12      102.31      110.72     14.41 o 
   7   3  12     3011.34     3063.68     54.92 o 
   8   3  12        1.45        1.20     11.31 o 
   9   3  12      956.16      931.55     40.04 o 
  10   3  12      276.32      339.51     39.48 o 
 -15   4  12     1260.36     1366.23     57.20 o 
 -14   4  12      680.32      793.72     53.12 o 
 -13   4  12      149.33      187.11     27.48 o 
 -12   4  12     1386.39     1321.28     43.90 o 
 -11   4  12       26.38       56.00     29.90 o 
 -10   4  12     1850.76     1777.78     48.85 o 
  -9   4  12     1771.05     1676.94     43.54 o 
  -8   4  12     1649.89     1575.39     40.48 o 
  -7   4  12     5135.79     5036.73     55.76 o 
  -6   4  12      632.81      619.07     21.40 o 
  -5   4  12     7081.02     7144.44     76.31 o 
  -4   4  12      388.52      378.15     26.39 o 
  -3   4  12     7647.62     7664.49    112.30 o 
  -2   4  12      205.50      207.12      9.43 o 
  -1   4  12     6521.04     6667.16     61.00 o 
   0   4  12      493.53      502.88     12.69 o 
   1   4  12     5128.73     5011.07     40.35 o 
   2   4  12      512.62      568.57     32.49 o 
   3   4  12     2415.43     2390.53     53.40 o 
   4   4  12     1096.94     1146.39     46.04 o 
   5   4  12      761.16      750.42     22.02 o 
   6   4  12      442.15      458.15     22.30 o 
   7   4  12       44.07       46.58     17.01 o 
   8   4  12      852.27      789.35     25.56 o 
   9   4  12      150.03      163.29     19.52 o 
  10   4  12      203.48      253.13     42.73 o 
 -15   5  12     2403.34     2457.30     66.12 o 
 -14   5  12        3.73       24.76     25.90 o 
 -13   5  12     4128.80     4171.95     89.58 o 
 -12   5  12       97.49       83.84     22.92 o 
 -11   5  12     6743.30     6729.51    123.03 o 
 -10   5  12       64.67       50.39     19.52 o 
  -9   5  12     6533.20     6827.28    121.52 o 
  -8   5  12      365.84      348.68     21.95 o 
  -7   5  12     5666.51     5774.85     70.68 o 
  -6   5  12       74.15       66.44     10.98 o 
  -5   5  12     5305.93     5194.80     57.82 o 
  -4   5  12     1000.07      902.25     19.95 o 
  -3   5  12       29.48       35.67      6.71 o 
  -2   5  12      393.01      437.69     15.23 o 
  -1   5  12       24.58       30.65      3.75 o 
   0   5  12      961.14      871.23     18.66 o 
   1   5  12     1874.15     1878.79     62.14 o 
   2   5  12      298.22      271.59     34.02 o 
   3   5  12     3185.38     3195.31     53.83 o 
   4   5  12        1.26      -17.98     18.26 o 
   5   5  12     2659.22     2741.39     47.14 o 
   6   5  12      133.30      208.13     22.49 o 
   7   5  12     3226.57     3218.75     71.84 o 
   8   5  12       57.20       49.86     17.06 o 
   9   5  12      992.34     1018.96     28.46 o 
 -14   6  12       21.86       25.33     31.82 o 
 -13   6  12      157.04      154.38     28.22 o 
 -12   6  12       84.50       74.84     21.87 o 
 -11   6  12       16.79       28.99     18.28 o 
 -10   6  12       22.76       20.34     19.93 o 
  -9   6  12      701.83      693.49     32.32 o 
  -8   6  12        1.52       13.37     12.72 o 
  -7   6  12     2184.27     2267.22     41.44 o 
  -6   6  12      321.99      329.46     16.97 o 
  -5   6  12     6658.12     6888.16     75.77 o 
  -4   6  12       49.07       59.84      5.88 o 
  -3   6  12    10864.47    10691.93    106.72 o 
  -2   6  12       19.29       32.87      9.26 o 
  -1   6  12     5612.68     5577.46     94.10 o 
   0   6  12       14.08       -0.66     13.41 o 
   1   6  12     3582.55     3603.79     54.11 o 
   2   6  12      217.90      219.01     25.23 o 
   3   6  12     1355.67     1350.69     29.66 o 
   4   6  12       11.33       20.50     21.64 o 
   5   6  12      735.54      708.87     45.15 o 
   6   6  12      134.85      142.71     22.90 o 
   7   6  12       61.32       72.08     18.70 o 
   8   6  12        3.90       18.01     17.29 o 
   9   6  12      310.86      453.45     26.13 o 
 -14   7  12       74.68       67.79     30.98 o 
 -13   7  12     2175.75     2192.58     46.70 o 
 -12   7  12       16.31       33.38     17.30 o 
 -11   7  12     3284.77     3315.95     53.15 o 
 -10   7  12       79.21       59.97     16.02 o 
  -9   7  12     4272.09     4391.59     64.55 o 
  -8   7  12      175.14      199.97     22.22 o 
  -7   7  12     3266.74     3422.43     45.72 o 
  -6   7  12       44.47       34.50     13.59 o 
  -5   7  12     2654.27     2764.65     36.99 o 
  -4   7  12      328.16      381.51     25.39 o 
  -3   7  12        7.69       10.32      6.11 o 
  -2   7  12     1459.84     1450.07     28.90 o 
  -1   7  12      105.04      120.47     20.14 o 
   0   7  12      776.88      769.62     23.21 o 
   1   7  12      494.15      459.61     43.43 o 
   2   7  12       60.88       52.47     16.31 o 
   3   7  12     2001.74     2058.75     37.99 o 
   4   7  12        1.89        9.37     15.92 o 
   5   7  12     1214.73     1339.42     35.78 o 
   6   7  12       11.02       21.98     17.56 o 
   7   7  12     2026.72     2155.12     55.65 o 
   8   7  12        2.52       22.35     18.07 o 
 -13   8  12      110.38      176.47     29.56 o 
 -12   8  12      701.27      675.15     32.15 o 
 -11   8  12       52.62       47.00     18.57 o 
 -10   8  12      751.65      793.10     40.28 o 
  -9   8  12      174.61      194.35     16.87 o 
  -8   8  12      478.77      484.91     19.57 o 
  -7   8  12     1814.08     1751.19     34.62 o 
  -6   8  12      942.56      999.37     26.90 o 
  -5   8  12     1534.54     1559.49     25.27 o 
  -4   8  12      695.67      686.11     14.40 o 
  -3   8  12     3263.43     3195.92     34.66 o 
  -2   8  12      103.67      102.58      7.25 o 
  -1   8  12     2159.16     2199.32     64.71 o 
   0   8  12      184.30      223.74     19.03 o 
   1   8  12     2192.13     2252.44     55.13 o 
   2   8  12      478.71      584.27     41.24 o 
   3   8  12      782.98      780.43     35.02 o 
   4   8  12      950.94      969.80     37.43 o 
   5   8  12       46.73       55.09     20.45 o 
   6   8  12      400.05      451.45     52.42 o 
   7   8  12        5.03      -10.32     20.27 o 
 -11   9  12     1427.42     1477.97     35.88 o 
 -10   9  12      395.74      394.56     22.67 o 
  -9   9  12      866.51      901.42     34.44 o 
  -8   9  12      732.19      739.66     46.02 o 
  -7   9  12     1035.17     1094.54     24.38 o 
  -6   9  12      347.92      380.35     17.11 o 
  -5   9  12       68.82      108.28      9.81 o 
  -4   9  12     1802.93     1851.98     24.78 o 
  -3   9  12       43.87       48.54     22.75 o 
  -2   9  12     2615.26     2660.54     57.25 o 
  -1   9  12      148.15      150.58     16.09 o 
   0   9  12     1802.01     2006.64     47.93 o 
   1   9  12      883.92      959.22     32.74 o 
   2   9  12      371.77      396.52     43.10 o 
   3   9  12      725.51      716.89     26.80 o 
   4   9  12      214.53      190.64     21.33 o 
   5   9  12      878.21      929.47     42.73 o 
   6   9  12      207.23      294.80     63.49 o 
 -10  10  12     1690.29     1721.06     37.26 o 
  -9  10  12        7.24       26.02     14.32 o 
  -8  10  12     1800.34     1821.89     43.28 o 
  -7  10  12      259.20      324.65     19.30 o 
  -6  10  12      961.42     1008.09     45.51 o 
  -5  10  12      738.87      754.66     19.36 o 
  -4  10  12      251.20      266.93     12.62 o 
  -3  10  12      641.23      797.36     54.24 o 
  -2  10  12        7.36       26.30     26.99 o 
  -1  10  12      720.18      777.44     25.67 o 
   0  10  12      262.50      315.97     21.78 o 
   1  10  12      495.93      521.31     26.31 o 
   2  10  12      495.18      488.13     39.08 o 
   3  10  12      197.59      180.04     30.00 o 
   4  10  12      972.42     1007.36     34.20 o 
  -8  11  12      601.41      632.61     36.30 o 
  -7  11  12      123.03      120.74     23.54 o 
  -6  11  12     1867.75     1893.18     54.73 o 
  -5  11  12       14.20       10.35     22.22 o 
  -4  11  12     1566.21     1668.86     85.68 o 
  -3  11  12       11.93        0.85     23.97 o 
  -2  11  12     2600.24     2605.37     93.00 o 
  -1  11  12        8.86       36.69     37.93 o 
   0  11  12     1926.14     1998.66     53.81 o 
   1  11  12      153.35      142.38     31.95 o 
   2  11  12      764.91      855.19     33.45 o 
 -15   0  13     2284.11     2480.81     81.28 o 
 -13   0  13      220.20      270.79     37.49 o 
 -11   0  13      495.44      408.55     19.51 o 
  -9   0  13       19.40       27.57     17.81 o 
  -7   0  13     4140.00     4014.69     64.41 o 
  -5   0  13     6331.08     6342.25     87.84 o 
  -3   0  13     7893.74     7935.70    123.14 o 
  -1   0  13    10953.87    10779.45    129.32 o 
   1   0  13    11637.07    11533.79    125.80 o 
   3   0  13     2681.40     2747.90     46.89 o 
   5   0  13       11.23        1.70     19.58 o 
   7   0  13       60.38       67.46     21.32 o 
   9   0  13        5.21       11.35     12.79 o 
 -16   1  13       62.35       56.58     44.59 o 
 -15   1  13     1822.89     1685.51    127.84 o 
 -14   1  13      416.33      326.75     71.21 o 
 -13   1  13     6183.65     6166.37    128.55 o 
 -12   1  13      225.27      307.20     33.13 o 
 -11   1  13     6462.42     6180.66    186.88 o 
 -10   1  13       80.40       77.43      6.14 o 
  -9   1  13     5844.75     5735.85     55.96 o 
  -8   1  13       57.25       53.61      7.83 o 
  -7   1  13     4838.41     4783.70     50.94 o 
  -6   1  13      450.92      450.41     16.83 o 
  -5   1  13     4766.46     4882.04     59.65 o 
  -4   1  13       54.34      120.84     19.38 o 
  -3   1  13     2098.88     1933.79     21.59 o 
  -2   1  13      922.64      884.81     30.67 o 
  -1   1  13      115.14      158.48     11.90 o 
   0   1  13      472.47      498.12     11.13 o 
   1   1  13     2282.72     2307.34     24.59 o 
   2   1  13      257.45      247.03      9.63 o 
   3   1  13     3200.44     3188.03     38.86 o 
   4   1  13       25.44       26.72      6.73 o 
   5   1  13     2820.75     2901.78     35.30 o 
   6   1  13        3.46       -1.00      8.88 o 
   7   1  13     2647.43     2698.95     44.31 o 
   8   1  13        1.51        1.08     10.23 o 
   9   1  13     1402.35     1473.65     38.36 o 
 -15   2  13     2069.92     2149.30     70.26 o 
 -14   2  13      746.37      747.76     39.91 o 
 -13   2  13      215.18      255.88     29.64 o 
 -12   2  13     2176.83     2090.27     53.13 o 
 -11   2  13       50.64       70.77     25.45 o 
 -10   2  13     2957.11     2936.78     60.85 o 
  -9   2  13      987.59      993.14     22.88 o 
  -8   2  13     1399.70     1424.25     34.27 o 
  -7   2  13     4167.14     4015.35     82.38 o 
  -6   2  13     2188.27     2137.21     31.29 o 
  -5   2  13     8303.49     8244.96     95.31 o 
  -4   2  13      742.32      719.92     49.47 o 
  -3   2  13     8818.22     8712.45     89.68 o 
  -2   2  13       60.15       74.58      8.84 o 
  -1   2  13     6091.05     6170.34     50.21 o 
   0   2  13      476.14      541.35     14.31 o 
   1   2  13     6594.26     6319.05     57.77 o 
   2   2  13      262.95      309.36     11.15 o 
   3   2  13     2424.73     2332.45     27.80 o 
   4   2  13      114.29      150.67      9.69 o 
   5   2  13      260.44      272.70     13.10 o 
   6   2  13     1619.02     1582.28     42.73 o 
   7   2  13        2.96       25.00     14.82 o 
   8   2  13      607.91      637.51     24.51 o 
   9   2  13      130.93      192.46     17.97 o 
 -15   3  13      594.63      727.33     84.26 o 
 -14   3  13     1159.65     1096.26     64.25 o 
 -13   3  13     2305.20     2238.44     75.33 o 
 -12   3  13      156.29      151.29     30.02 o 
 -11   3  13     3963.99     3890.38     75.68 o 
 -10   3  13        7.55       20.95     17.97 o 
  -9   3  13     3465.96     3494.36     52.72 o 
  -8   3  13     1476.55     1390.17     30.98 o 
  -7   3  13     2510.70     2476.79     40.02 o 
  -6   3  13     9426.20     9329.41    111.54 o 
  -5   3  13     2205.51     2235.71     32.74 o 
  -4   3  13     4480.45     4628.22     54.74 o 
  -3   3  13       44.47       54.36     10.01 o 
  -2   3  13     6479.90     6307.40     53.06 o 
  -1   3  13      159.82      187.70     10.05 o 
   0   3  13     3157.15     3141.87     41.08 o 
   1   3  13      525.34      504.59     12.40 o 
   2   3  13     2151.77     2100.47     22.87 o 
   3   3  13      747.97      727.52     21.83 o 
   4   3  13      996.28      934.89     28.95 o 
   5   3  13     1475.16     1442.43     26.09 o 
   6   3  13       14.50       12.14     11.95 o 
   7   3  13     2213.61     2283.06     38.70 o 
   8   3  13        7.39       -5.20     10.36 o 
   9   3  13      687.84      757.54     45.79 o 
 -15   4  13      388.53      386.46     42.07 o 
 -14   4  13     2083.16     2012.71     78.25 o 
 -13   4  13       62.83       51.92     23.21 o 
 -12   4  13     4870.98     4751.00     89.18 o 
 -11   4  13      256.85      294.07     26.74 o 
 -10   4  13     6157.67     6386.49    103.05 o 
  -9   4  13       34.33       26.05     18.31 o 
  -8   4  13     4950.27     5078.97     57.53 o 
  -7   4  13       54.29       74.63     12.63 o 
  -6   4  13     3784.48     3712.86     54.84 o 
  -5   4  13     3996.92     3850.33     58.63 o 
  -4   4  13     2184.39     2140.07     35.10 o 
  -3   4  13     3000.97     2817.54     43.41 o 
  -2   4  13       53.30       57.27     13.03 o 
  -1   4  13      534.38      580.73     23.38 o 
   0   4  13      580.72      556.77     26.63 o 
   1   4  13     1060.58     1044.21     27.58 o 
   2   4  13      795.95      837.60     29.05 o 
   3   4  13      752.74      759.93     46.02 o 
   4   4  13     1886.76     1881.69     60.54 o 
   5   4  13      982.13      980.59     31.10 o 
   6   4  13     1280.05     1331.37     40.85 o 
   7   4  13       37.06       34.19     14.55 o 
   8   4  13     1274.04     1381.95     31.78 o 
 -14   5  13     1203.01     1194.42     66.38 o 
 -13   5  13      305.85      382.22     35.76 o 
 -12   5  13      236.74      314.80     31.93 o 
 -11   5  13      407.09      414.57     36.83 o 
 -10   5  13        6.30       22.01     17.55 o 
  -9   5  13      539.85      567.85     23.19 o 
  -8   5  13      277.02      323.49     20.75 o 
  -7   5  13      909.50      898.91     24.97 o 
  -6   5  13     6955.93     7104.19     74.66 o 
  -5   5  13      467.39      477.75     24.36 o 
  -4   5  13     6791.32     6774.73     88.86 o 
  -3   5  13       95.28       96.26     10.73 o 
  -2   5  13     8212.50     8295.71     76.12 o 
  -1   5  13      136.55      144.32      8.22 o 
   0   5  13     6057.96     5933.48    102.07 o 
   1   5  13       63.72       65.82     14.68 o 
   2   5  13     3130.00     3009.21     73.65 o 
   3   5  13      252.11      246.73     20.66 o 
   4   5  13     1346.77     1320.98     29.96 o 
   5   5  13      160.61      142.82     17.51 o 
   6   5  13        4.21       14.71     18.79 o 
   7   5  13      106.55      118.58     20.12 o 
   8   5  13        1.10        7.54     17.45 o 
 -14   6  13     1768.19     1868.65     55.87 o 
 -13   6  13       19.98       20.97     22.94 o 
 -12   6  13     3880.97     3903.16     73.11 o 
 -11   6  13        7.75        6.93     19.47 o 
 -10   6  13     6261.82     6237.65     86.48 o 
  -9   6  13       64.84       62.59     15.59 o 
  -8   6  13     4957.18     5076.09     64.78 o 
  -7   6  13      127.56      101.32     14.89 o 
  -6   6  13     4747.04     4793.75     62.52 o 
  -5   6  13      106.25      129.13     16.31 o 
  -4   6  13     1071.93     1195.02     27.78 o 
  -3   6  13        2.98       20.60      7.78 o 
  -2   6  13        2.41        4.45      4.53 o 
  -1   6  13        2.47        1.96      3.16 o 
   0   6  13      429.33      478.64     25.42 o 
   1   6  13        8.30       32.46     15.07 o 
   2   6  13     1746.94     1840.33     41.90 o 
   3   6  13       27.79       42.25     20.58 o 
   4   6  13     2176.23     2196.02     46.29 o 
   5   6  13      103.34       83.23     18.79 o 
   6   6  13     2257.09     2313.90     94.89 o 
   7   6  13       12.71       23.16     20.89 o 
 -13   7  13      124.81      116.85     25.76 o 
 -12   7  13       78.28       81.01     20.94 o 
 -11   7  13      293.53      312.06     25.82 o 
 -10   7  13       62.56       59.63     19.16 o 
  -9   7  13      195.83      209.57     23.22 o 
  -8   7  13      577.80      557.91     30.10 o 
  -7   7  13       23.04       43.40     13.86 o 
  -6   7  13     3866.64     3841.20     63.55 o 
  -5   7  13      461.21      439.68     16.20 o 
  -4   7  13     5811.95     5794.48     90.85 o 
  -3   7  13        0.48        0.19     11.02 o 
  -2   7  13     4180.98     4033.33    119.59 o 
  -1   7  13        0.46       11.10     14.61 o 
   0   7  13     3455.91     3529.02     62.36 o 
   1   7  13      183.80      174.87     23.80 o 
   2   7  13     2161.38     2128.09     59.45 o 
   3   7  13      452.96      457.80     28.74 o 
   4   7  13     1022.29     1090.08     30.17 o 
   5   7  13      193.12      200.47     20.42 o 
   6   7  13      209.66      219.92     40.65 o 
   7   7  13      432.80      469.19     35.86 o 
 -12   8  13     1938.77     1960.98     48.12 o 
 -11   8  13        0.15        8.64     17.07 o 
 -10   8  13     2402.21     2348.03     46.57 o 
  -9   8  13      224.93      207.68     17.63 o 
  -8   8  13     1690.58     1734.21     33.21 o 
  -7   8  13      221.77      267.94     22.15 o 
  -6   8  13     1090.97     1130.04     23.57 o 
  -5   8  13     1583.03     1639.17     25.14 o 
  -4   8  13      698.37      664.96     37.53 o 
  -3   8  13     1865.74     1884.51     52.89 o 
  -2   8  13        0.54       12.15     13.33 o 
  -1   8  13     1551.03     1555.29     58.30 o 
   0   8  13      211.43      227.48     18.16 o 
   1   8  13     1001.06     1068.05     52.20 o 
   2   8  13      938.97      927.21     50.82 o 
   3   8  13      227.12      258.02     28.96 o 
   4   8  13      846.57      812.91     34.41 o 
   5   8  13      150.36      140.82     23.92 o 
 -10   9  13        3.28       -0.68     14.50 o 
  -9   9  13     1671.33     1721.91     48.49 o 
  -8   9  13      123.73      123.20     15.31 o 
  -7   9  13     1095.65     1181.29     26.87 o 
  -6   9  13      392.26      408.78     15.60 o 
  -5   9  13     1054.61     1092.18     18.60 o 
  -4   9  13      877.82      957.12     54.66 o 
  -3   9  13       38.13       20.65     24.57 o 
  -2   9  13     1662.94     1743.81     70.36 o 
  -1   9  13        6.62        6.58     11.00 o 
   0   9  13     1013.94      995.86     36.41 o 
   1   9  13       81.21       74.50     18.22 o 
   2   9  13      621.12      693.48     29.35 o 
   3   9  13      478.45      500.46     53.78 o 
   4   9  13      174.19      186.07     22.81 o 
  -8  10  13      607.38      723.77     62.62 o 
  -7  10  13      924.15      964.07     32.53 o 
  -6  10  13      147.47      195.89     14.70 o 
  -5  10  13     1634.20     1823.09     59.69 o 
  -4  10  13      436.46      403.69     63.62 o 
  -3  10  13     2580.73     2604.11     96.28 o 
  -2  10  13        0.15       -8.05     32.51 o 
  -1  10  13     2285.19     2366.67     95.01 o 
   0  10  13      140.06      140.48     18.48 o 
   1  10  13     1259.44     1257.39     44.54 o 
   2  10  13      112.40      116.33     20.98 o 
  -5  11  13      646.38      666.99     46.73 o 
  -4  11  13        2.09        5.08     32.80 o 
  -3  11  13      190.12      161.43     35.98 o 
  -2  11  13       57.38       65.70     40.48 o 
  -1  11  13       12.93       -0.42     25.79 o 
 -14   0  14     3573.52     3763.88    141.67 o 
 -12   0  14     7290.77     7124.83    198.50 o 
 -10   0  14     6579.45     6292.08    205.71 o 
  -8   0  14     7166.65     7034.90    176.45 o 
  -6   0  14     4110.42     4072.22     58.84 o 
  -4   0  14     2625.91     2670.91     71.68 o 
  -2   0  14      132.61      124.33     15.71 o 
   0   0  14      870.07      804.49     21.50 o 
   2   0  14     1723.06     1610.42     38.94 o 
   4   0  14     2079.31     2166.67     39.39 o 
   6   0  14     2146.89     2097.16     81.86 o 
   8   0  14     2067.29     2155.52    159.48 o 
 -15   1  14      172.32      166.42     33.45 o 
 -14   1  14     2479.06     2684.96     91.00 o 
 -13   1  14      290.92      321.13     31.29 o 
 -12   1  14       86.15      104.54     10.14 o 
 -11   1  14      453.22      441.81     47.82 o 
 -10   1  14        0.26       15.84      9.31 o 
  -9   1  14      454.47      473.05     12.90 o 
  -8   1  14     1166.66     1161.09     18.73 o 
  -7   1  14      640.44      597.22     12.80 o 
  -6   1  14     3752.36     3843.27     40.69 o 
  -5   1  14      209.85      208.66     14.51 o 
  -4   1  14     6272.81     6373.79     57.55 o 
  -3   1  14      115.20      136.88     12.81 o 
  -2   1  14    11622.36    11161.98     96.81 o 
  -1   1  14       79.95      102.54     13.83 o 
   0   1  14     6331.99     6293.61     54.38 o 
   1   1  14      166.08      193.97     13.89 o 
   2   1  14     5631.65     5445.42     66.33 o 
   3   1  14       31.15       36.52      7.59 o 
   4   1  14     1866.33     1890.25     45.08 o 
   5   1  14      403.94      389.88     10.05 o 
   6   1  14      207.35      230.26     22.88 o 
   7   1  14       72.13       54.29     21.39 o 
   8   1  14       23.81       38.06     21.06 o 
 -15   2  14      996.77     1055.15     63.01 o 
 -14   2  14     1698.05     1670.30     74.63 o 
 -13   2  14      464.10      477.08     39.82 o 
 -12   2  14     6629.23     6455.48    101.64 o 
 -11   2  14      193.97      266.89     21.70 o 
 -10   2  14     6040.87     6197.65     81.32 o 
  -9   2  14       16.20       20.83     14.91 o 
  -8   2  14     4582.14     4316.22    233.11 o 
  -7   2  14      588.11      580.75     32.96 o 
  -6   2  14     3410.73     3339.82     41.97 o 
  -5   2  14      700.12      725.26     33.55 o 
  -4   2  14     1211.85     1299.60     22.05 o 
  -3   2  14     3849.76     3754.19     39.19 o 
  -2   2  14      345.44      337.93     19.22 o 
  -1   2  14     2342.04     2406.18     29.72 o 
   0   2  14      564.80      552.70     16.24 o 
   1   2  14     1461.13     1476.91     23.16 o 
   2   2  14      913.87      908.39     21.50 o 
   3   2  14     1023.55      967.55     20.35 o 
   4   2  14     1166.61     1148.68     25.26 o 
   5   2  14      187.13      158.71     30.14 o 
   6   2  14     1546.36     1563.26     38.38 o 
   7   2  14       24.27       25.55     14.59 o 
   8   2  14     1324.53     1371.15     32.45 o 
 -14   3  14     1022.19     1063.59     46.36 o 
 -13   3  14     1990.49     1961.81     54.52 o 
 -12   3  14      298.56      345.85     34.12 o 
 -11   3  14     3524.23     3603.46     55.81 o 
 -10   3  14       21.83       46.94     16.03 o 
  -9   3  14     5474.71     5456.40     72.00 o 
  -8   3  14      415.02      394.27     18.37 o 
  -7   3  14     3518.45     3568.22     49.40 o 
  -6   3  14     2589.71     2510.74     39.25 o 
  -5   3  14     2935.61     2910.37     41.52 o 
  -4   3  14     3974.77     3745.88     52.27 o 
  -3   3  14      324.84      382.16     13.77 o 
  -2   3  14     1560.59     1609.20     19.89 o 
  -1   3  14       77.74       93.91      9.47 o 
   0   3  14     2011.79     1990.91     32.69 o 
   1   3  14      491.49      516.12     18.44 o 
   2   3  14     2314.03     2151.96     33.61 o 
   3   3  14      614.11      602.92     22.42 o 
   4   3  14      978.11      974.79     29.71 o 
   5   3  14      702.30      758.03     24.04 o 
   6   3  14       25.63       29.32     14.60 o 
   7   3  14      873.67      912.49     35.91 o 
   8   3  14       62.24       77.66     18.33 o 
 -14   4  14      134.57      132.60     32.99 o 
 -13   4  14      884.25      873.34     45.48 o 
 -12   4  14     1414.47     1435.78     84.69 o 
 -11   4  14      126.11      125.40     22.97 o 
 -10   4  14     1405.14     1439.10     42.36 o 
  -9   4  14       76.16       57.98     14.57 o 
  -8   4  14     1343.82     1372.64     29.51 o 
  -7   4  14      916.65      898.83     33.30 o 
  -6   4  14     1155.95     1162.63     30.16 o 
  -5   4  14     4030.08     4060.93     77.38 o 
  -4   4  14      433.63      511.64     21.30 o 
  -3   4  14     7043.59     7074.57     76.23 o 
  -2   4  14      143.91      153.78     13.95 o 
  -1   4  14     5772.13     5707.41     68.11 o 
   0   4  14       88.64       90.53      7.26 o 
   1   4  14     3622.88     3470.75     75.63 o 
   2   4  14      330.45      357.42     58.05 o 
   3   4  14     1265.78     1302.18     32.26 o 
   4   4  14      517.53      472.48     27.53 o 
   5   4  14      248.67      263.67     22.21 o 
   6   4  14      370.03      391.21     41.95 o 
   7   4  14       61.86       57.83     19.98 o 
 -13   5  14     3020.94     2863.71     64.55 o 
 -12   5  14        5.93       32.69     24.35 o 
 -11   5  14     5164.62     5130.31    104.93 o 
 -10   5  14        7.80       -2.97     14.11 o 
  -9   5  14     6253.75     6186.43     84.34 o 
  -8   5  14       58.94       39.17     13.22 o 
  -7   5  14     3022.34     3071.29     42.41 o 
  -6   5  14       38.95       21.43     14.52 o 
  -5   5  14     4295.98     4169.61     66.00 o 
  -4   5  14      670.54      611.63     34.53 o 
  -3   5  14      580.33      583.04     24.91 o 
  -2   5  14      243.57      278.67     18.11 o 
  -1   5  14       30.48       50.69      9.78 o 
   0   5  14      165.67      151.62     13.34 o 
   1   5  14     1448.12     1541.40     35.14 o 
   2   5  14       76.92       67.80     19.45 o 
   3   5  14     1812.25     1861.72     51.05 o 
   4   5  14       59.28       56.74     17.08 o 
   5   5  14      549.21      597.22     27.46 o 
   6   5  14        3.79       -3.21     14.56 o 
   7   5  14     1404.87     1432.58     62.20 o 
 -13   6  14      714.99      632.08     45.06 o 
 -12   6  14       10.52       12.02     19.21 o 
 -11   6  14       25.42       37.71     16.98 o 
 -10   6  14       62.93       67.87     18.33 o 
  -9   6  14      150.90      158.62     19.59 o 
  -8   6  14        0.40        0.52      9.50 o 
  -7   6  14     1075.28     1069.01     23.85 o 
  -6   6  14        7.39       19.29     15.80 o 
  -5   6  14     5973.39     6007.78     74.46 o 
  -4   6  14      650.30      666.42     24.61 o 
  -3   6  14     4277.12     4297.28     67.37 o 
  -2   6  14        4.12       11.09      5.83 o 
  -1   6  14     4248.80     4298.02     70.76 o 
   0   6  14        0.18       -1.44     15.97 o 
   1   6  14     3640.83     3658.88     57.77 o 
   2   6  14       18.16       47.92     18.50 o 
   3   6  14     2095.22     2181.74     52.27 o 
   4   6  14       17.53       27.32     17.41 o 
   5   6  14      522.78      436.90     31.19 o 
   6   6  14       90.06       58.63     17.20 o 
 -12   7  14       52.14       79.87     27.05 o 
 -11   7  14     3230.36     3171.60     65.89 o 
 -10   7  14       46.03       56.03     19.33 o 
  -9   7  14     4136.62     4159.44     67.74 o 
  -8   7  14       19.12       32.36     13.56 o 
  -7   7  14     2503.98     2601.81     37.26 o 
  -6   7  14      493.27      471.24     22.78 o 
  -5   7  14      984.84     1045.93     22.48 o 
  -4   7  14       62.43       91.13     10.07 o 
  -3   7  14      340.70      329.17     15.40 o 
  -2   7  14      427.91      426.83     27.42 o 
  -1   7  14       17.20        6.95     14.19 o 
   0   7  14      831.39      863.99     31.09 o 
   1   7  14      374.55      438.14     37.86 o 
   2   7  14      215.39      204.89     20.10 o 
   3   7  14      868.22      930.79     32.38 o 
   4   7  14      186.47      192.83     25.84 o 
   5   7  14     1211.82     1288.13     54.61 o 
 -11   8  14        6.96       24.60     44.11 o 
 -10   8  14     1309.60     1347.40     43.29 o 
  -9   8  14      116.31      105.42     19.52 o 
  -8   8  14      748.13      741.25     20.81 o 
  -7   8  14      413.72      401.41     20.09 o 
  -6   8  14      524.47      557.56     21.29 o 
  -5   8  14     2722.44     2757.28     46.57 o 
  -4   8  14       75.85       79.10     23.13 o 
  -3   8  14     1652.91     1751.96     55.18 o 
  -2   8  14       36.66       -4.17     38.09 o 
  -1   8  14     1516.84     1539.69     37.78 o 
   0   8  14        9.15        8.44     16.87 o 
   1   8  14      940.65      937.75     29.17 o 
   2   8  14      372.57      375.22     42.72 o 
   3   8  14      745.60      842.06     52.52 o 
   4   8  14      169.47      259.82     83.83 o 
  -9   9  14     1138.12     1140.76     31.59 o 
  -8   9  14      144.13      157.77     18.07 o 
  -7   9  14      748.48      777.00     28.60 o 
  -6   9  14     1225.98     1142.93     26.33 o 
  -5   9  14      639.86      692.73     43.07 o 
  -4   9  14     1069.49     1091.12     42.94 o 
  -3   9  14      226.90      176.05     41.14 o 
  -2   9  14     1732.13     1707.52     81.01 o 
  -1   9  14        0.21       -2.78     24.60 o 
   0   9  14      684.36      724.76     46.91 o 
   1   9  14      228.61      271.52     41.00 o 
   2   9  14      514.44      553.64     29.61 o 
  -6  10  14      840.31      947.32     43.61 o 
  -5  10  14      247.22      316.86     39.05 o 
  -4  10  14      412.35      465.58     35.75 o 
  -3  10  14      475.38      553.09     55.44 o 
  -2  10  14        9.14       15.81     35.35 o 
  -1  10  14      289.16      387.26     94.16 o 
 -13   0  15      541.88      463.17    104.34 o 
 -11   0  15      350.84      329.99     88.22 o 
  -9   0  15      175.14      225.37     38.60 o 
  -7   0  15     2474.96     2499.46     57.27 o 
  -5   0  15     3393.93     3534.44     59.09 o 
  -3   0  15     7497.76     7196.92     90.45 o 
  -1   0  15     3964.73     4067.59     50.65 o 
   1   0  15     4694.32     4588.02     64.65 o 
   3   0  15     2290.75     2062.29     61.80 o 
   5   0  15     1024.50      966.95     56.84 o 
   7   0  15      152.80      122.15     45.81 o 
 -14   1  15      149.35      107.65     48.41 o 
 -13   1  15     2750.25     2879.28     80.60 o 
 -12   1  15       31.58       18.06     26.65 o 
 -11   1  15     7314.11     7035.82    198.13 o 
 -10   1  15        1.02        2.85     10.27 o 
  -9   1  15     7566.92     7039.45    203.90 o 
  -8   1  15        9.87       27.77      5.88 o 
  -7   1  15     6650.37     6460.10    122.07 o 
  -6   1  15      102.59      116.05      9.58 o 
  -5   1  15     3829.12     3804.94     37.68 o 
  -4   1  15       93.45       76.20      8.98 o 
  -3   1  15      449.88      485.42     12.81 o 
  -2   1  15      426.44      418.99     17.57 o 
  -1   1  15       27.19       32.12      7.61 o 
   0   1  15      110.72      120.73     10.94 o 
   1   1  15      682.70      717.47     19.22 o 
   2   1  15      181.66      191.02     10.45 o 
   3   1  15     1256.68     1238.93     18.84 o 
   4   1  15       49.79       44.54      9.10 o 
   5   1  15     1409.32     1443.99     36.04 o 
   6   1  15       37.38        7.72     17.48 o 
   7   1  15     1320.34     1310.45     74.42 o 
 -14   2  15      948.65     1038.23     95.79 o 
 -13   2  15     1134.56     1231.23     53.70 o 
 -12   2  15     1641.71     1551.88     81.93 o 
 -11   2  15       93.13      108.15     13.30 o 
 -10   2  15     1650.68     1662.40     50.52 o 
  -9   2  15      382.49      410.70     28.22 o 
  -8   2  15     2043.30     1958.65     34.28 o 
  -7   2  15     2039.33     2039.93     38.45 o 
  -6   2  15     1036.89     1072.88     23.02 o 
  -5   2  15     3210.78     3129.22     42.32 o 
  -4   2  15      927.78      947.60     22.99 o 
  -3   2  15     4971.50     4808.94     48.77 o 
  -2   2  15       49.37       76.67     15.17 o 
  -1   2  15     4423.67     4423.01     39.02 o 
   0   2  15       42.09       50.93      7.59 o 
   1   2  15     2574.31     2475.50     23.12 o 
   2   2  15      287.50      277.63     19.35 o 
   3   2  15     1649.89     1479.79     64.44 o 
   4   2  15      828.02      891.33     28.18 o 
   5   2  15      765.99      788.78     25.80 o 
   6   2  15      414.63      474.88     23.07 o 
   7   2  15      123.76      163.16     19.86 o 
 -13   3  15     1556.94     1518.53     52.87 o 
 -12   3  15      220.73      207.72     23.21 o 
 -11   3  15     3394.67     3400.48     50.42 o 
 -10   3  15       48.61       20.04     19.71 o 
  -9   3  15     2238.24     2247.75     47.21 o 
  -8   3  15      618.05      581.50     19.22 o 
  -7   3  15     1987.73     2011.68     35.78 o 
  -6   3  15      953.77      962.54     35.14 o 
  -5   3  15     1422.82     1457.30     38.92 o 
  -4   3  15     2408.97     2336.70     29.20 o 
  -3   3  15      799.67      798.92     20.72 o 
  -2   3  15     4143.48     4049.54     42.76 o 
  -1   3  15       11.19       19.15      7.98 o 
   0   3  15     1839.00     1848.95     39.69 o 
   1   3  15      182.75      168.10     13.25 o 
   2   3  15     1136.44     1074.98     31.61 o 
   3   3  15      300.14      349.51     40.39 o 
   4   3  15      572.88      566.80     23.61 o 
   5   3  15      600.59      625.82     43.12 o 
   6   3  15       91.40       94.77     21.07 o 
 -13   4  15      789.32      829.70     54.00 o 
 -12   4  15     3166.04     3151.25     62.74 o 
 -11   4  15      113.10      124.77     19.43 o 
 -10   4  15     3097.46     3067.06     41.03 o 
  -9   4  15       59.57       43.02     15.40 o 
  -8   4  15     4423.14     4430.17     60.85 o 
  -7   4  15        8.62       -1.96     11.92 o 
  -6   4  15     4831.67     4801.09     62.43 o 
  -5   4  15      244.06      247.50     15.02 o 
  -4   4  15     1297.95     1313.54     33.55 o 
  -3   4  15      292.05      305.31     16.69 o 
  -2   4  15      233.46      246.65     10.75 o 
  -1   4  15     1232.09     1179.88     34.59 o 
   0   4  15      337.55      324.61     23.27 o 
   1   4  15      662.22      715.41     38.06 o 
   2   4  15      723.25      701.19     45.70 o 
   3   4  15      737.00      776.92     30.29 o 
   4   4  15      747.89      765.55     39.68 o 
   5   4  15      113.10      112.75     19.13 o 
   6   4  15      989.01      997.50     99.80 o 
 -12   5  15      353.42      366.77     29.22 o 
 -11   5  15      355.07      409.88     21.31 o 
 -10   5  15        4.65        5.90     15.60 o 
  -9   5  15        5.68        8.05     10.63 o 
  -8   5  15      134.34      121.10     31.79 o 
  -7   5  15       71.64       69.16     16.02 o 
  -6   5  15     1268.64     1275.11     32.36 o 
  -5   5  15      717.96      743.08     26.94 o 
  -4   5  15     2370.01     2427.93     38.62 o 
  -3   5  15      536.80      534.03     16.12 o 
  -2   5  15     4887.66     4878.61    108.29 o 
  -1   5  15       52.39       40.08     12.87 o 
   0   5  15     3496.55     3531.73     55.76 o 
   1   5  15       53.61       56.49     18.53 o 
   2   5  15     1823.27     1881.50     39.29 o 
   3   5  15        0.82       -6.12     14.57 o 
   4   5  15     1075.22     1011.81     38.61 o 
   5   5  15        4.25        7.97     17.81 o 
 -12   6  15     2823.48     2926.28    162.45 o 
 -11   6  15       27.45       36.36     14.25 o 
 -10   6  15     3715.57     3759.18     51.85 o 
  -9   6  15       84.16       67.18     15.52 o 
  -8   6  15     4327.07     4260.02     56.85 o 
  -7   6  15      159.62      199.74     36.35 o 
  -6   6  15     2830.52     2889.35     45.06 o 
  -5   6  15       67.68       48.30     10.98 o 
  -4   6  15     1232.27     1232.66     31.46 o 
  -3   6  15       32.64       40.68      9.25 o 
  -2   6  15      507.50      519.72     30.66 o 
  -1   6  15       29.93       37.72     15.90 o 
   0   6  15        0.32       14.92     19.04 o 
   1   6  15       18.27       36.22     20.53 o 
   2   6  15      689.57      755.19     42.24 o 
   3   6  15        0.24       -5.97     15.33 o 
   4   6  15      842.38      825.54     32.88 o 
 -10   7  15       42.98       43.69     15.30 o 
  -9   7  15      522.25      519.71     59.44 o 
  -8   7  15      379.83      414.90     21.56 o 
  -7   7  15      257.00      240.21     17.00 o 
  -6   7  15     1730.25     1651.30     32.81 o 
  -5   7  15      230.00      268.18     27.06 o 
  -4   7  15     1973.78     1976.50     52.34 o 
  -3   7  15        0.74       13.63     18.96 o 
  -2   7  15     2471.95     2546.99     64.43 o 
  -1   7  15       13.92       15.70     16.50 o 
   0   7  15     2245.74     2325.72     44.21 o 
   1   7  15        4.19      -19.33     20.35 o 
   2   7  15     2382.37     2435.80     54.62 o 
   3   7  15      179.23      245.20     55.80 o 
  -9   8  15       47.56       21.02     14.38 o 
  -8   8  15     1873.90     1895.49     35.84 o 
  -7   8  15      170.58      147.34     22.00 o 
  -6   8  15      726.01      821.69     28.33 o 
  -5   8  15      278.47      325.35     29.26 o 
  -4   8  15     1078.17     1071.09     45.95 o 
  -3   8  15      619.60      649.97     39.71 o 
  -2   8  15      129.12      136.77     29.69 o 
  -1   8  15      849.72     1011.96     80.40 o 
   0   8  15        6.12       -0.02     16.33 o 
   1   8  15      110.20      100.24     17.96 o 
   2   8  15      383.21      423.65     37.67 o 
  -6   9  15      335.13      405.70     34.37 o 
  -5   9  15      870.67      957.27     51.69 o 
  -4   9  15     1081.75     1162.37     44.96 o 
  -3   9  15       17.35       45.74     28.33 o 
  -2   9  15     1000.93      889.57     49.42 o 
  -1   9  15       76.16       56.97     35.42 o 
 -12   0  16     3403.67     3392.33    123.85 o 
 -10   0  16     4748.37     4532.44    134.03 o 
  -8   0  16     4766.81     4682.36    148.45 o 
  -6   0  16     3747.26     3664.66     52.25 o 
  -4   0  16     2546.29     2552.51     41.22 o 
  -2   0  16     1003.26      983.88     28.84 o 
   0   0  16       70.52       87.36     16.99 o 
   2   0  16      261.03      283.60     14.48 o 
   4   0  16      458.62      436.70     22.75 o 
 -13   1  16      154.51      135.27     34.77 o 
 -12   1  16      749.65      721.10     98.40 o 
 -11   1  16      323.93      330.48     43.53 o 
 -10   1  16      180.31      168.40     17.11 o 
  -9   1  16       37.72       51.70     10.98 o 
  -8   1  16      339.27      348.98     20.92 o 
  -7   1  16       28.10       26.48      7.00 o 
  -6   1  16     2102.61     2049.36     23.35 o 
  -5   1  16      120.03      125.70      9.60 o 
  -4   1  16     3338.09     3341.04     31.78 o 
  -3   1  16       21.01       25.63      8.43 o 
  -2   1  16     4027.21     3955.59     41.24 o 
  -1   1  16       31.20       26.16     10.67 o 
   0   1  16     3349.58     3312.08     32.71 o 
   1   1  16        1.60        5.92      7.06 o 
   2   1  16     1929.55     1869.04     43.27 o 
   3   1  16       19.23       17.93      5.84 o 
   4   1  16     1053.66     1082.73     33.92 o 
   5   1  16      107.18       57.19     23.08 o 
 -13   2  16      255.86      355.91     49.63 o 
 -12   2  16     2466.73     2556.83     89.74 o 
 -11   2  16       96.71      106.06     19.60 o 
 -10   2  16     4330.99     4118.75    113.70 o 
  -9   2  16       61.67       51.62     19.44 o 
  -8   2  16     3723.73     3693.03     68.08 o 
  -7   2  16      200.87      238.15     19.86 o 
  -6   2  16     3773.25     3870.45     76.25 o 
  -5   2  16      170.75      141.17     13.61 o 
  -4   2  16     2588.90     2572.19     34.26 o 
  -3   2  16      483.70      500.22     14.48 o 
  -2   2  16      538.58      520.17     13.96 o 
  -1   2  16      357.28      388.95     25.07 o 
   0   2  16        0.13       13.76      9.55 o 
   1   2  16      750.12      689.12     18.16 o 
   2   2  16      114.30      169.47     29.14 o 
   3   2  16      348.22      356.48     61.83 o 
   4   2  16      367.35      398.41     46.92 o 
   5   2  16      165.95      193.20     37.04 o 
 -12   3  16      404.16      456.72     72.70 o 
 -11   3  16     1952.86     2023.05     50.02 o 
 -10   3  16      269.33      303.69     34.53 o 
  -9   3  16     1975.09     2038.93     45.44 o 
  -8   3  16      181.38      203.89     19.68 o 
  -7   3  16     1718.50     1767.92     33.09 o 
  -6   3  16      630.58      609.50     36.61 o 
  -5   3  16     1571.95     1621.62     24.65 o 
  -4   3  16     1240.45     1167.12     20.51 o 
  -3   3  16      642.04      621.84     19.27 o 
  -2   3  16     1850.57     1723.98     22.88 o 
  -1   3  16      245.82      222.86     18.15 o 
   0   3  16     1137.37     1005.46     33.73 o 
   1   3  16        0.69       12.90     12.21 o 
   2   3  16     1979.83     1981.72     61.56 o 
   3   3  16      283.69      315.22     24.97 o 
   4   3  16      392.22      345.31     36.46 o 
   5   3  16      430.89      426.29     38.69 o 
 -12   4  16      885.40      859.11     27.07 o 
 -11   4  16      270.32      244.72     36.35 o 
 -10   4  16     1705.18     1720.16     37.59 o 
  -9   4  16        0.73      -13.73     17.29 o 
  -8   4  16      580.12      608.05     37.78 o 
  -7   4  16      750.28      765.13     21.66 o 
  -6   4  16      770.61      721.62     22.49 o 
  -5   4  16     1290.44     1268.41     20.84 o 
  -4   4  16      567.51      587.70     16.92 o 
  -3   4  16     2795.88     2726.26     33.93 o 
  -2   4  16      168.44      174.46     19.91 o 
  -1   4  16     2420.49     2483.72     42.85 o 
   0   4  16       12.91       21.72     19.37 o 
   1   4  16     1309.85     1373.24     34.93 o 
   2   4  16      194.72      195.97     29.35 o 
   3   4  16     1195.01     1259.59     39.52 o 
   4   4  16      164.17      218.61     48.13 o 
 -11   5  16     2804.29     2789.83     47.88 o 
 -10   5  16      156.51      121.27     24.26 o 
  -9   5  16     3113.61     3229.34     77.14 o 
  -8   5  16        7.88        8.27     16.97 o 
  -7   5  16     3245.91     3176.90     53.65 o 
  -6   5  16       46.41       52.03     19.66 o 
  -5   5  16     2591.94     2625.21     42.71 o 
  -4   5  16       70.53       52.67     10.26 o 
  -3   5  16     1019.10      962.72     34.03 o 
  -2   5  16      197.95      166.47     21.00 o 
  -1   5  16      131.29      195.80     18.73 o 
   0   5  16      230.67      206.49     16.32 o 
   1   5  16       36.92       23.11     25.16 o 
   2   5  16      505.90      560.88     54.75 o 
   3   5  16      460.66      504.89     39.17 o 
 -10   6  16       10.14      -16.63     20.46 o 
  -9   6  16        0.69       -2.05     11.96 o 
  -8   6  16        4.32      -14.64     14.64 o 
  -7   6  16      663.78      712.01     46.77 o 
  -6   6  16        2.08        5.92     11.07 o 
  -5   6  16     1592.72     1557.79     51.79 o 
  -4   6  16       25.43        6.87     17.41 o 
  -3   6  16     2032.93     2024.24     59.36 o 
  -2   6  16       18.35        5.96     19.98 o 
  -1   6  16     3456.08     3412.80     74.81 o 
   0   6  16       42.66       31.08     20.51 o 
   1   6  16     2497.57     2511.21     57.05 o 
   2   6  16       13.14        5.94     26.79 o 
  -8   7  16        2.64       17.01     16.46 o 
  -7   7  16     2342.66     2332.12     50.79 o 
  -6   7  16       93.56       65.02     12.16 o 
  -5   7  16     2361.89     2299.53     54.60 o 
  -4   7  16      158.83      152.06     25.13 o 
  -3   7  16      939.76      962.91     43.20 o 
  -2   7  16      260.11      254.69     36.84 o 
  -1   7  16      325.97      283.14     60.70 o 
   0   7  16       36.44        5.37     22.62 o 
   1   7  16      210.39      215.39     19.70 o 
  -6   8  16      896.57      835.12     53.68 o 
  -5   8  16     1052.37      943.90     40.43 o 
  -4   8  16      211.82      190.61     37.64 o 
  -3   8  16      971.03     1110.13     48.50 o 
  -2   8  16       48.64        6.50     27.66 o 
 -11   0  17      894.71     1001.84     67.86 o 
  -9   0  17      576.27      680.33     55.14 o 
  -7   0  17      285.33      347.94     24.76 o 
  -5   0  17      961.32      951.66     24.02 o 
  -3   0  17     3640.87     3533.42     52.07 o 
  -1   0  17     3119.06     3012.98     46.28 o 
   1   0  17     2600.62     2457.45     39.62 o 
   3   0  17     2859.09     2509.41    271.03 o 
 -11   1  17     3224.01     3322.09     98.55 o 
 -10   1  17       14.49       37.44     30.87 o 
  -9   1  17     4842.84     4943.12    103.80 o 
  -8   1  17       28.74       50.40     14.96 o 
  -7   1  17     3649.48     3682.21     40.82 o 
  -6   1  17        6.73       15.33      7.34 o 
  -5   1  17     3284.86     3252.18     43.52 o 
  -4   1  17       51.39       70.79     12.05 o 
  -3   1  17     2389.59     2307.66     35.68 o 
  -2   1  17       70.86       52.37      9.50 o 
  -1   1  17      540.41      571.64     16.66 o 
   0   1  17      132.97      138.81     18.14 o 
   1   1  17        2.58        1.40      7.62 o 
   2   1  17      135.55      124.54     11.98 o 
   3   1  17      107.88       84.42     16.51 o 
 -11   2  17      716.72      811.38     54.29 o 
 -10   2  17      927.98      946.36     36.09 o 
  -9   2  17      235.25      258.24     22.90 o 
  -8   2  17     1021.62     1053.91     29.11 o 
  -7   2  17      206.24      240.03     26.45 o 
  -6   2  17      468.41      543.41     34.39 o 
  -5   2  17     1599.90     1550.16     28.45 o 
  -4   2  17      581.58      643.49     19.40 o 
  -3   2  17     2422.07     2388.71     34.91 o 
  -2   2  17      357.42      319.86     18.06 o 
  -1   2  17     2179.76     2057.89     29.68 o 
   0   2  17       97.56       75.71      8.54 o 
   1   2  17     2195.17     2074.67     50.32 o 
   2   2  17       17.47       11.22     12.63 o 
   3   2  17     1779.72     1742.48     31.24 o 
 -11   3  17     2279.86     2218.39     43.75 o 
 -10   3  17      179.76      220.35     20.08 o 
  -9   3  17     1641.64     1654.22     52.89 o 
  -8   3  17        2.16       16.46     13.59 o 
  -7   3  17     1419.44     1435.34     33.24 o 
  -6   3  17      517.53      500.81     22.89 o 
  -5   3  17     1132.96     1078.55     23.78 o 
  -4   3  17     1519.89     1475.02     26.03 o 
  -3   3  17      782.07      788.90     18.20 o 
  -2   3  17     1537.82     1460.60     36.44 o 
  -1   3  17      441.85      411.15     23.88 o 
   0   3  17     1384.84     1357.33     25.84 o 
   1   3  17      152.63      196.17     29.02 o 
   2   3  17     1197.58     1100.13     26.02 o 
   3   3  17      127.11       98.61     24.14 o 
 -10   4  17     3099.94     3004.62     71.63 o 
  -9   4  17       31.72       37.34     16.49 o 
  -8   4  17     2154.48     2145.87     45.67 o 
  -7   4  17       70.84       58.06     15.32 o 
  -6   4  17     1961.95     2045.16     35.08 o 
  -5   4  17      206.83      172.39     14.32 o 
  -4   4  17     1332.57     1281.75     38.35 o 
  -3   4  17      151.75      185.59     10.79 o 
  -2   4  17      538.60      572.28     26.26 o 
  -1   4  17      397.37      404.86     17.45 o 
   0   4  17      105.23      127.70     16.93 o 
   1   4  17      567.18      568.10     21.30 o 
   2   4  17      101.55      123.77     18.36 o 
  -9   5  17      121.71       97.56     31.96 o 
  -8   5  17        0.95        1.92     13.06 o 
  -7   5  17      236.93      236.07     21.07 o 
  -6   5  17      703.73      730.47     31.80 o 
  -5   5  17      209.58      222.62     15.20 o 
  -4   5  17     1643.99     1590.46     45.91 o 
  -3   5  17       29.28       43.12     21.14 o 
  -2   5  17     1771.62     1829.63     54.02 o 
  -1   5  17        1.78      -17.71     17.71 o 
   0   5  17     1713.87     1731.45     58.01 o 
   1   5  17      113.40      112.14     17.38 o 
  -7   6  17       97.51       61.17     14.68 o 
  -6   6  17     1745.96     1630.73     35.79 o 
  -5   6  17        1.24      -15.69     26.72 o 
  -4   6  17     1583.46     1671.35     49.48 o 
  -3   6  17        0.69        5.06     19.99 o 
  -2   6  17      864.17      930.46     36.51 o 
  -1   6  17        3.90        2.34     24.39 o 
  -8   0  18     3743.82     3769.37    105.92 o 
  -6   0  18     2875.89     2965.28     51.19 o 
  -4   0  18     1756.55     1599.81     36.76 o 
  -2   0  18      903.89      864.45     23.60 o 
   0   0  18      265.25      258.57     15.08 o 
  -9   1  18      520.54      622.28     29.98 o 
  -8   1  18       60.00       91.51     16.42 o 
  -7   1  18      109.73      100.63     13.92 o 
  -6   1  18      257.79      286.93     20.80 o 
  -5   1  18       70.15       65.08     10.97 o 
  -4   1  18     1174.10     1161.37     25.45 o 
  -3   1  18       17.34       23.45     10.60 o 
  -2   1  18     1964.74     1953.96     25.92 o 
  -1   1  18        9.60        6.57      9.31 o 
   0   1  18     1969.04     1835.20     70.80 o 
   1   1  18       20.92       20.81     12.73 o 
  -9   2  18      117.81      119.28     30.95 o 
  -8   2  18     2672.07     2565.00     38.55 o 
  -7   2  18        5.08       -4.28      9.38 o 
  -6   2  18     2862.14     2857.43     42.16 o 
  -5   2  18      172.00      212.46     21.08 o 
  -4   2  18     2050.31     1969.34     35.76 o 
  -3   2  18      596.95      546.40     21.79 o 
  -2   2  18     1095.60     1007.48     18.49 o 
  -1   2  18      417.71      425.10     36.21 o 
   0   2  18      172.84      178.17     16.82 o 
  -8   3  18       60.04       65.16     15.20 o 
  -7   3  18     1856.02     1791.30     43.97 o 
  -6   3  18      175.12      150.90     12.11 o 
  -5   3  18     1312.55     1280.79     23.40 o 
  -4   3  18      265.34      281.82     15.05 o 
  -3   3  18      805.11      778.58     26.74 o 
  -2   3  18     1109.94     1082.79     34.26 o 
  -1   3  18      202.10      189.12     19.30 o 
   0   3  18     1117.97     1122.71     40.49 o 
  -7   4  18       47.66       46.60     12.88 o 
  -6   4  18      787.57      847.10     29.76 o 
  -5   4  18      760.18      650.85     31.03 o 
  -4   4  18      477.01      559.01     44.18 o 
  -3   4  18     1423.76     1407.40     42.30 o 
  -2   4  18      190.13      219.63     35.77 o 
                                                 
